# Supplementary material for: 4-Anilino-1-benzyl­piperidine-4-carbo­nitrile
Source: Acta Crystallogr Sect E Struct Rep Online. 2008 Apr 16;64(Pt 5):o839. doi: 10.1107/S1600536808009136 (PMC2961292; doi:10.1107/S1600536808009136)
Supplement: Supplementary file 1 [file e-64-0o839-sup1.cif]

##############################################################################
###                                                                        ###
###        Electronic paper (Acta Crystallographica Section E)             ###
###                                                                        ###
##############################################################################
#                                                                            #
# This CIF contains the data in a paper accepted for publication in Acta     #
# Crystallographica Section E. It conforms to the requirements of Notes      #
# for Authors for Section E, and has been peer reviewed under the auspices   #
# of the IUCr Commission on Journals.                                        #
#                                                                            #
# Full details of the Crystallographic Information File format               #
# are given in the paper "The Crystallographic Information File (CIF):       #
# a New Standard Archive File for Crystallography" by S. R. Hall, F. H.      #
# Allen and I. D. Brown [Acta Cryst. (1991), A47, 655-685].                  #
#                                                                            #
# The current version of the core CIF dictionary is obtainable from          #
# ftp://ftp.iucr.org/pub/cif_core.dic. The current version number is 2.4.    #
#                                                                            #
# Software is freely available for graphical display of the structure(s) in  #
# this CIF.  For information consult the CIF home page http://www.iucr.org/  #
# cif/home.html                                                              #
#                                                                            #
# This file may be used for bona fide research purposes within the           #
# scientific community so long as proper attribution is given to the journal # 
# article from which it was obtained.                                        #
#                                                                            #
##############################################################################
                                             
data_global
_audit_creation_method     SHELXL-97
_journal_date_recd_electronic     2008-03-25
_journal_date_accepted     2008-04-03
_journal_name_full     'Acta Crystallographica, Section E'
_journal_year     2008
_journal_volume     64
_journal_issue      5
_journal_page_first     o839
_journal_page_last     o839
_journal_paper_category     QO
_journal_coeditor_code     OM2222
_publ_contact_author
;
Frank R. Fronczek
Department of Chemistry
Louisiana State University
Baton Rouge
LA  70803-1804
USA
;
_publ_contact_author_email     ffroncz@lsu.edu
_publ_contact_author_fax     '(225) 578 3458'
_publ_contact_author_phone     '(225) 578 8270'
_publ_section_title
;
4-Anilino-1-benzylpiperidine-4-carbonitrile
;
loop_
    _publ_author_name
    _publ_author_footnote
    _publ_author_address
    'Allam, Kiran K.'
;
Deceased 13 December 2007.
;
;    Department of Chemistry
     Louisiana State University
     Baton Rouge
     LA 70803-1804
     USA
;
    'Fronczek, Frank R.' .
;    Department of Chemistry
     Louisiana State University
     Baton Rouge
     LA 70803-1804
     USA
;
    'Vicente, M. Gra\,ca H.' .
;    Department of Chemistry
     Louisiana State University
     Baton Rouge
     LA 70803-1804
     USA
;
data_I
_audit_creation_method     SHELXL-97
_chemical_name_systematic
;
4-Anilino-1-benzylpiperidine-4-carbonitrile
;
_chemical_name_common     'fentanyl cyanide'
_chemical_formula_moiety     'C19 H21 N3'
_chemical_formula_sum     'C19 H21 N3'
_chemical_formula_iupac     'C19 H21 N3'
_chemical_formula_weight     291.39
_chemical_melting_point     ?
_symmetry_cell_setting     'Monoclinic'
_symmetry_space_group_name_H-M     'P 21/n        '
_symmetry_space_group_name_Hall     '-P 2yn'
loop_
    _symmetry_equiv_pos_as_xyz
    'x, y, z'
    '-x+1/2, y+1/2, -z+1/2'
    '-x, -y, -z'
    'x-1/2, -y-1/2, z-1/2'
_cell_length_a     9.7718(13)
_cell_length_b     10.0415(14)
_cell_length_c     15.9519(15)
_cell_angle_alpha     90
_cell_angle_beta     94.532(9)
_cell_angle_gamma     90
_cell_volume     1560.4(3)
_cell_formula_units_Z     4
_cell_measurement_reflns_used     5228
_cell_measurement_theta_min     2.5
_cell_measurement_theta_max     35.0
_cell_measurement_temperature     90
_exptl_crystal_description     fragment
_exptl_crystal_colour     colorless
_exptl_crystal_size_max     0.37
_exptl_crystal_size_mid     0.25
_exptl_crystal_size_min     0.23
_exptl_crystal_density_diffrn     1.240
_exptl_crystal_density_meas     ?
_exptl_crystal_density_method     'not measured'
_exptl_crystal_F_000     624
_exptl_absorpt_coefficient_mu     0.074
_exptl_absorpt_correction_type     none
_exptl_absorpt_process_details     ?
_exptl_absorpt_correction_T_min     ?
_exptl_absorpt_correction_T_max     ?
_exptl_special_details
;
;
_diffrn_ambient_temperature     90
_diffrn_radiation_type     MoK\a
_diffrn_radiation_wavelength     0.71073
_diffrn_radiation_source     'fine-focus sealed tube'
_diffrn_radiation_monochromator     graphite
_diffrn_measurement_device_type
   'Nonius KappaCCD diffractometer with an Oxford Cryosystems Cryostream cooler'
_diffrn_measurement_method     '\w scans with \k offsets'
_diffrn_detector_area_resol_mean     ?
_diffrn_reflns_number     24180
_diffrn_reflns_av_R_equivalents     0.025
_diffrn_reflns_av_sigmaI/netI     0.0435
_diffrn_reflns_theta_min     2.5
_diffrn_reflns_theta_max     35.0
_diffrn_reflns_theta_full     25.0
_diffrn_measured_fraction_theta_max     0.998
_diffrn_measured_fraction_theta_full     0.999
_diffrn_reflns_limit_h_min     -15
_diffrn_reflns_limit_h_max     15
_diffrn_reflns_limit_k_min     -12
_diffrn_reflns_limit_k_max     16
_diffrn_reflns_limit_l_min     -25
_diffrn_reflns_limit_l_max     25
_diffrn_standards_number     0
_diffrn_standards_interval_count     ?
_diffrn_standards_interval_time     ?
_diffrn_standards_decay_%     ?
_refine_special_details
;
Refinement of <i>F</i>^2^ against ALL reflections. The weighted <i>R</i>-factor
<i>wR</i> and goodness of fit <i>S</i> are based on <i>F</i>^2^, conventional
<i>R</i>-factors <i>R</i> are based on <i>F</i>, with <i>F</i> set to zero for
negative <i>F</i>^2^. The threshold expression of <i>F</i>^2^ >
\s(<i>F</i>^2^) is used only for calculating <i>R</i>-factors(gt) <i>etc</i>.
and is not relevant to the choice of reflections for refinement.
<i>R</i>-factors based on <i>F</i>^2^ are statistically about twice as large
as those based on <i>F</i>, and <i>R</i>- factors based on ALL data will be
even larger.
;
_reflns_number_total     6842
_reflns_number_gt     5189
_reflns_threshold_expression     I>2\s(I)
_refine_ls_structure_factor_coef     Fsqd
_refine_ls_matrix_type     full
_refine_ls_R_factor_all     0.065
_refine_ls_R_factor_gt     0.044
_refine_ls_wR_factor_gt     0.113
_refine_ls_wR_factor_ref     0.124
_refine_ls_goodness_of_fit_ref     1.035
_refine_ls_restrained_S_all     1.035
_refine_ls_number_reflns     6842
_refine_ls_number_parameters     203
_refine_ls_number_restraints     0
_refine_ls_hydrogen_treatment     mixed
_refine_ls_weighting_scheme     calc
_refine_ls_weighting_details
         'calc w=1/[\s^2^(Fo^2^)+(0.0605P)^2^+0.3181P] where P=(Fo^2^+2Fc^2^)/3'
_atom_sites_solution_hydrogens     geom
_atom_sites_solution_primary     direct
_atom_sites_solution_secondary     difmap
_refine_ls_shift/su_max     0.001
_refine_ls_shift/su_mean     0.000
_refine_diff_density_max     0.49
_refine_diff_density_min     -0.27
_refine_ls_extinction_method     'SHELXL97 (Sheldrick, 2008)'
_refine_ls_extinction_coef     0.0081(18)
_refine_ls_extinction_expression
                                  'Fc^*^=kFc[1+0.001xFc^2^\l^3^/sin(2\q)]^-1/4^'
loop_
    _atom_type_symbol
    _atom_type_description
    _atom_type_scat_dispersion_real
    _atom_type_scat_dispersion_imag
    _atom_type_scat_source
    'C' 'C' 0.0033 0.0016
                         'International Tables Vol C Tables 4.2.6.8 and 6.1.1.4'
    'H' 'H' 0.0000 0.0000
                         'International Tables Vol C Tables 4.2.6.8 and 6.1.1.4'
    'N' 'N' 0.0061 0.0033
                         'International Tables Vol C Tables 4.2.6.8 and 6.1.1.4'
_computing_data_collection     'COLLECT (Nonius, 2000)'
_computing_cell_refinement     'DENZO and SCALEPACK (Otwinowski & Minor, 1997)'
_computing_data_reduction     'DENZO and SCALEPACK (Otwinowski & Minor, 1997)'
_computing_structure_solution     'SIR97 (Altomare <i>et al.</i>,  1999)'
_computing_structure_refinement     'SHELXL97 (Sheldrick, 2008)'
_computing_molecular_graphics     'ORTEP-3 for Windows (Farrugia, 1997)'
_computing_publication_material     'SHELXL97 (Sheldrick, 2008)'
loop_
    _atom_site_type_symbol
    _atom_site_label
    _atom_site_fract_x
    _atom_site_fract_y
    _atom_site_fract_z
    _atom_site_U_iso_or_equiv
    _atom_site_adp_type
    _atom_site_calc_flag
    _atom_site_refinement_flags
    _atom_site_occupancy
    _atom_site_disorder_assembly
    _atom_site_disorder_group
    N N1 0.43216(7) 0.37118(8) 0.73394(4) 0.01247(13) Uani d . 1 . .
    N N2 0.68233(8) 0.66885(8) 0.63306(4) 0.01659(14) Uani d . 1 . .
    H H2N 0.6447(13) 0.7350(14) 0.6548(8) 0.020 Uiso d . 1 . .
    N N3 0.86941(8) 0.40176(9) 0.70892(5) 0.01981(15) Uani d . 1 . .
    C C1 0.53227(8) 0.44146(9) 0.79097(4) 0.01280(14) Uani d . 1 . .
    H H1A 0.6124 0.3830 0.8050 0.015 Uiso calc R 1 . .
    H H1B 0.4903 0.4628 0.8438 0.015 Uiso calc R 1 . .
    C C2 0.57970(8) 0.56932(9) 0.75123(5) 0.01372(14) Uani d . 1 . .
    H H2A 0.6475 0.6144 0.7910 0.016 Uiso calc R 1 . .
    H H2B 0.5002 0.6298 0.7403 0.016 Uiso calc R 1 . .
    C C3 0.64507(8) 0.54198(8) 0.66810(5) 0.01146(13) Uani d . 1 . .
    C C4 0.54095(8) 0.45965(9) 0.61165(5) 0.01336(14) Uani d . 1 . .
    H H4A 0.4602 0.5158 0.5947 0.016 Uiso calc R 1 . .
    H H4B 0.5837 0.4328 0.5600 0.016 Uiso calc R 1 . .
    C C5 0.49370(8) 0.33556(9) 0.65622(5) 0.01364(15) Uani d . 1 . .
    H H5A 0.4256 0.2869 0.6185 0.016 Uiso calc R 1 . .
    H H5B 0.5731 0.2759 0.6695 0.016 Uiso calc R 1 . .
    C C6 0.38149(8) 0.25204(9) 0.77503(5) 0.01443(14) Uani d . 1 . .
    H H6A 0.4604 0.1982 0.7983 0.017 Uiso calc R 1 . .
    H H6B 0.3273 0.1971 0.7329 0.017 Uiso calc R 1 . .
    C C7 0.29300(8) 0.28909(9) 0.84504(5) 0.01256(14) Uani d . 1 . .
    C C8 0.17137(8) 0.35979(9) 0.82626(5) 0.01463(15) Uani d . 1 . .
    H H8 0.1458 0.3852 0.7698 0.018 Uiso calc R 1 . .
    C C9 0.08730(9) 0.39339(9) 0.88947(5) 0.01645(16) Uani d . 1 . .
    H H9 0.0047 0.4414 0.8760 0.020 Uiso calc R 1 . .
    C C10 0.12395(9) 0.35679(10) 0.97276(5) 0.01752(16) Uani d . 1 . .
    H H10 0.0655 0.3777 1.0157 0.021 Uiso calc R 1 . .
    C C11 0.24640(10) 0.28969(9) 0.99214(5) 0.01758(16) Uani d . 1 . .
    H H11 0.2730 0.2665 1.0488 0.021 Uiso calc R 1 . .
    C C12 0.33101(9) 0.25597(9) 0.92851(5) 0.01539(15) Uani d . 1 . .
    H H12 0.4149 0.2102 0.9423 0.018 Uiso calc R 1 . .
    C C13 0.74564(8) 0.68867(8) 0.55887(5) 0.01178(14) Uani d . 1 . .
    C C14 0.80105(8) 0.58537(8) 0.51281(5) 0.01315(14) Uani d . 1 . .
    H H14 0.7935 0.4957 0.5308 0.016 Uiso calc R 1 . .
    C C15 0.86740(8) 0.61438(9) 0.44045(5) 0.01405(14) Uani d . 1 . .
    H H15 0.9037 0.5437 0.4094 0.017 Uiso calc R 1 . .
    C C16 0.88109(8) 0.74472(9) 0.41323(5) 0.01466(15) Uani d . 1 . .
    H H16 0.9273 0.7636 0.3644 0.018 Uiso calc R 1 . .
    C C17 0.82588(8) 0.84752(9) 0.45882(5) 0.01452(15) Uani d . 1 . .
    H H17 0.8344 0.9371 0.4408 0.017 Uiso calc R 1 . .
    C C18 0.75859(8) 0.82007(9) 0.53034(5) 0.01298(14) Uani d . 1 . .
    H H18 0.7208 0.8911 0.5604 0.016 Uiso calc R 1 . .
    C C19 0.77255(8) 0.46283(9) 0.68964(5) 0.01285(14) Uani d . 1 . .
loop_
    _atom_site_aniso_label
    _atom_site_aniso_U_11
    _atom_site_aniso_U_22
    _atom_site_aniso_U_33
    _atom_site_aniso_U_12
    _atom_site_aniso_U_13
    _atom_site_aniso_U_23
    N1 0.0132(3) 0.0145(3) 0.0100(2) -0.0015(2) 0.0032(2) -0.0008(2)
    N2 0.0258(4) 0.0095(3) 0.0161(3) 0.0039(3) 0.0115(3) 0.0025(2)
    N3 0.0166(3) 0.0209(4) 0.0217(3) 0.0027(3) 0.0001(2) 0.0017(3)
    C1 0.0158(3) 0.0133(3) 0.0096(3) -0.0012(3) 0.0027(2) 0.0001(3)
    C2 0.0178(3) 0.0127(3) 0.0113(3) 0.0002(3) 0.0056(2) -0.0002(3)
    C3 0.0131(3) 0.0106(3) 0.0111(3) 0.0017(3) 0.0034(2) 0.0015(2)
    C4 0.0125(3) 0.0182(4) 0.0095(3) 0.0011(3) 0.0016(2) 0.0012(3)
    C5 0.0137(3) 0.0168(4) 0.0106(3) -0.0015(3) 0.0024(2) -0.0024(3)
    C6 0.0155(3) 0.0131(3) 0.0152(3) -0.0009(3) 0.0050(2) -0.0007(3)
    C7 0.0133(3) 0.0121(3) 0.0126(3) -0.0022(3) 0.0032(2) -0.0003(3)
    C8 0.0135(3) 0.0170(4) 0.0134(3) -0.0017(3) 0.0016(2) -0.0013(3)
    C9 0.0132(3) 0.0178(4) 0.0187(3) -0.0017(3) 0.0036(3) -0.0033(3)
    C10 0.0200(4) 0.0168(4) 0.0167(3) -0.0048(3) 0.0080(3) -0.0025(3)
    C11 0.0250(4) 0.0146(4) 0.0136(3) -0.0030(3) 0.0046(3) 0.0016(3)
    C12 0.0183(3) 0.0130(4) 0.0151(3) -0.0003(3) 0.0024(3) 0.0021(3)
    C13 0.0125(3) 0.0117(3) 0.0114(3) 0.0011(3) 0.0027(2) 0.0014(2)
    C14 0.0157(3) 0.0109(3) 0.0134(3) 0.0010(3) 0.0042(2) 0.0012(3)
    C15 0.0148(3) 0.0150(4) 0.0128(3) 0.0007(3) 0.0038(2) -0.0007(3)
    C16 0.0150(3) 0.0163(4) 0.0131(3) 0.0002(3) 0.0038(2) 0.0022(3)
    C17 0.0152(3) 0.0132(4) 0.0154(3) 0.0002(3) 0.0032(2) 0.0039(3)
    C18 0.0141(3) 0.0115(3) 0.0135(3) 0.0012(3) 0.0027(2) 0.0009(3)
    C19 0.0139(3) 0.0126(3) 0.0123(3) -0.0011(3) 0.0023(2) 0.0003(3)
_geom_special_details
;
All e.s.d.'s (except the e.s.d. in the dihedral angle between two l.s. planes)
are estimated using the full covariance matrix. The cell e.s.d.'s are taken
into account individually in the estimation of e.s.d.'s in distances, angles
and torsion angles; correlations between e.s.d.'s in cell parameters are only
used when they are defined by crystal symmetry. An approximate (isotropic)
treatment of cell e.s.d.'s is used for estimating e.s.d.'s involving l.s.
planes.
;
loop_
    _geom_bond_atom_site_label_1
    _geom_bond_atom_site_label_2
    _geom_bond_site_symmetry_2
    _geom_bond_distance
    _geom_bond_publ_flag
    N1 C1 . 1.4636(10) ?
    N1 C5 . 1.4644(10) ?
    N1 C6 . 1.4688(11) ?
    N2 C13 . 1.3924(10) ?
    N2 C3 . 1.4491(11) ?
    N2 H2N . 0.847(14) ?
    N3 C19 . 1.1492(11) ?
    C1 C2 . 1.5203(12) ?
    C1 H1A . 0.9900 ?
    C1 H1B . 0.9900 ?
    C2 C3 . 1.5414(11) ?
    C2 H2A . 0.9900 ?
    C2 H2B . 0.9900 ?
    C3 C19 . 1.4946(11) ?
    C3 C4 . 1.5443(11) ?
    C4 C5 . 1.5242(12) ?
    C4 H4A . 0.9900 ?
    C4 H4B . 0.9900 ?
    C5 H5A . 0.9900 ?
    C5 H5B . 0.9900 ?
    C6 C7 . 1.5119(11) ?
    C6 H6A . 0.9900 ?
    C6 H6B . 0.9900 ?
    C7 C12 . 1.3940(11) ?
    C7 C8 . 1.3964(12) ?
    C8 C9 . 1.3915(11) ?
    C8 H8 . 0.9500 ?
    C9 C10 . 1.3977(12) ?
    C9 H9 . 0.9500 ?
    C10 C11 . 1.3867(13) ?
    C10 H10 . 0.9500 ?
    C11 C12 . 1.4004(12) ?
    C11 H11 . 0.9500 ?
    C12 H12 . 0.9500 ?
    C13 C14 . 1.4042(11) ?
    C13 C18 . 1.4047(12) ?
    C14 C15 . 1.3986(11) ?
    C14 H14 . 0.9500 ?
    C15 C16 . 1.3887(12) ?
    C15 H15 . 0.9500 ?
    C16 C17 . 1.3955(12) ?
    C16 H16 . 0.9500 ?
    C17 C18 . 1.3888(11) ?
    C17 H17 . 0.9500 ?
    C18 H18 . 0.9500 ?
loop_
    _geom_angle_atom_site_label_1
    _geom_angle_atom_site_label_2
    _geom_angle_atom_site_label_3
    _geom_angle_site_symmetry_1
    _geom_angle_site_symmetry_3
    _geom_angle
    _geom_angle_publ_flag
    C1 N1 C5 . . 110.18(6) ?
    C1 N1 C6 . . 110.34(6) ?
    C5 N1 C6 . . 110.76(7) ?
    C13 N2 C3 . . 126.55(7) ?
    C13 N2 H2N . . 118.2(9) ?
    C3 N2 H2N . . 113.6(9) ?
    N1 C1 C2 . . 111.03(6) ?
    N1 C1 H1A . . 109.4 ?
    C2 C1 H1A . . 109.4 ?
    N1 C1 H1B . . 109.4 ?
    C2 C1 H1B . . 109.4 ?
    H1A C1 H1B . . 108.0 ?
    C1 C2 C3 . . 111.66(7) ?
    C1 C2 H2A . . 109.3 ?
    C3 C2 H2A . . 109.3 ?
    C1 C2 H2B . . 109.3 ?
    C3 C2 H2B . . 109.3 ?
    H2A C2 H2B . . 108.0 ?
    N2 C3 C19 . . 109.02(7) ?
    N2 C3 C2 . . 108.01(7) ?
    C19 C3 C2 . . 106.94(6) ?
    N2 C3 C4 . . 114.82(6) ?
    C19 C3 C4 . . 110.37(7) ?
    C2 C3 C4 . . 107.35(6) ?
    C5 C4 C3 . . 112.06(6) ?
    C5 C4 H4A . . 109.2 ?
    C3 C4 H4A . . 109.2 ?
    C5 C4 H4B . . 109.2 ?
    C3 C4 H4B . . 109.2 ?
    H4A C4 H4B . . 107.9 ?
    N1 C5 C4 . . 110.80(7) ?
    N1 C5 H5A . . 109.5 ?
    C4 C5 H5A . . 109.5 ?
    N1 C5 H5B . . 109.5 ?
    C4 C5 H5B . . 109.5 ?
    H5A C5 H5B . . 108.1 ?
    N1 C6 C7 . . 111.21(7) ?
    N1 C6 H6A . . 109.4 ?
    C7 C6 H6A . . 109.4 ?
    N1 C6 H6B . . 109.4 ?
    C7 C6 H6B . . 109.4 ?
    H6A C6 H6B . . 108.0 ?
    C12 C7 C8 . . 118.96(7) ?
    C12 C7 C6 . . 121.47(7) ?
    C8 C7 C6 . . 119.57(7) ?
    C9 C8 C7 . . 120.60(7) ?
    C9 C8 H8 . . 119.7 ?
    C7 C8 H8 . . 119.7 ?
    C8 C9 C10 . . 120.23(8) ?
    C8 C9 H9 . . 119.9 ?
    C10 C9 H9 . . 119.9 ?
    C11 C10 C9 . . 119.43(8) ?
    C11 C10 H10 . . 120.3 ?
    C9 C10 H10 . . 120.3 ?
    C10 C11 C12 . . 120.29(8) ?
    C10 C11 H11 . . 119.9 ?
    C12 C11 H11 . . 119.9 ?
    C7 C12 C11 . . 120.44(8) ?
    C7 C12 H12 . . 119.8 ?
    C11 C12 H12 . . 119.8 ?
    N2 C13 C14 . . 123.69(7) ?
    N2 C13 C18 . . 117.84(7) ?
    C14 C13 C18 . . 118.43(7) ?
    C15 C14 C13 . . 120.06(8) ?
    C15 C14 H14 . . 120.0 ?
    C13 C14 H14 . . 120.0 ?
    C16 C15 C14 . . 121.12(8) ?
    C16 C15 H15 . . 119.4 ?
    C14 C15 H15 . . 119.4 ?
    C15 C16 C17 . . 118.91(7) ?
    C15 C16 H16 . . 120.5 ?
    C17 C16 H16 . . 120.5 ?
    C18 C17 C16 . . 120.59(8) ?
    C18 C17 H17 . . 119.7 ?
    C16 C17 H17 . . 119.7 ?
    C17 C18 C13 . . 120.88(8) ?
    C17 C18 H18 . . 119.6 ?
    C13 C18 H18 . . 119.6 ?
    N3 C19 C3 . . 177.73(8) ?
loop_
    _geom_torsion_atom_site_label_1
    _geom_torsion_atom_site_label_2
    _geom_torsion_atom_site_label_3
    _geom_torsion_atom_site_label_4
    _geom_torsion_site_symmetry_1
    _geom_torsion_site_symmetry_2
    _geom_torsion_site_symmetry_3
    _geom_torsion_site_symmetry_4
    _geom_torsion
    _geom_torsion_publ_flag
    C5 N1 C1 C2 . . . . 60.63(9) ?
    C6 N1 C1 C2 . . . . -176.75(6) ?
    N1 C1 C2 C3 . . . . -58.68(9) ?
    C13 N2 C3 C19 . . . . 63.33(10) ?
    C13 N2 C3 C2 . . . . 179.19(8) ?
    C13 N2 C3 C4 . . . . -61.08(11) ?
    C1 C2 C3 N2 . . . . 177.84(6) ?
    C1 C2 C3 C19 . . . . -64.94(8) ?
    C1 C2 C3 C4 . . . . 53.51(8) ?
    N2 C3 C4 C5 . . . . -173.35(7) ?
    C19 C3 C4 C5 . . . . 62.96(8) ?
    C2 C3 C4 C5 . . . . -53.26(8) ?
    C1 N1 C5 C4 . . . . -59.98(8) ?
    C6 N1 C5 C4 . . . . 177.65(6) ?
    C3 C4 C5 N1 . . . . 57.77(8) ?
    C1 N1 C6 C7 . . . . 69.20(8) ?
    C5 N1 C6 C7 . . . . -168.52(6) ?
    N1 C6 C7 C12 . . . . -116.76(9) ?
    N1 C6 C7 C8 . . . . 62.28(10) ?
    C12 C7 C8 C9 . . . . -1.83(13) ?
    C6 C7 C8 C9 . . . . 179.10(8) ?
    C7 C8 C9 C10 . . . . 0.10(13) ?
    C8 C9 C10 C11 . . . . 1.61(14) ?
    C9 C10 C11 C12 . . . . -1.57(14) ?
    C8 C7 C12 C11 . . . . 1.86(13) ?
    C6 C7 C12 C11 . . . . -179.09(8) ?
    C10 C11 C12 C7 . . . . -0.17(14) ?
    C3 N2 C13 C14 . . . . -9.65(13) ?
    C3 N2 C13 C18 . . . . 172.56(8) ?
    N2 C13 C14 C15 . . . . -177.68(8) ?
    C18 C13 C14 C15 . . . . 0.09(12) ?
    C13 C14 C15 C16 . . . . 0.65(12) ?
    C14 C15 C16 C17 . . . . -0.77(12) ?
    C15 C16 C17 C18 . . . . 0.15(12) ?
    C16 C17 C18 C13 . . . . 0.59(12) ?
    N2 C13 C18 C17 . . . . 177.20(7) ?
    C14 C13 C18 C17 . . . . -0.70(12) ?
loop_
    _geom_hbond_atom_site_label_D
    _geom_hbond_atom_site_label_H
    _geom_hbond_atom_site_label_A
    _geom_hbond_site_symmetry_A
    _geom_hbond_distance_DH
    _geom_hbond_distance_HA
    _geom_hbond_distance_DA
    _geom_hbond_angle_DHA
    N2 H2N N3 2_656 0.847(14) 2.756(13) 3.5044(12) 148.2(11)
