# Supplementary material for: 4-Anilino-1-benzyl­piperidine-4-carbo­nitrile
Source: Acta Crystallogr Sect E Struct Rep Online. 2008 Apr 16;64(Pt 5):o839. doi: 10.1107/S1600536808009136 (PMC2961292; doi:10.1107/S1600536808009136)
Supplement: Supplementary file 2 [file e-64-0o839-Isup2.hkl]

# 
# h,k,l, Fc-squared, Fo-squared, sigma(Fo-squared) and status flag 
# 
data_I
_shelx_title ' Kiran1' 
_shelx_refln_list_code          4 
_shelx_F_calc_maximum      153.40 
_exptl_crystal_F_000       624.00 
_reflns_d_resolution_high  0.6199 
 
loop_ 
 _symmetry_equiv_pos_as_xyz 
 'x, y, z' 
 '-x+1/2, y+1/2, -z+1/2' 
 '-x, -y, -z' 
 'x-1/2, -y-1/2, z-1/2' 
 
_cell_length_a     9.7718 
_cell_length_b    10.0415 
_cell_length_c    15.9519 
_cell_angle_alpha  90.000 
_cell_angle_beta   94.532 
_cell_angle_gamma  90.000 
 
_shelx_F_squared_multiplier     1.000 
 
loop_ 
 _refln_index_h 
 _refln_index_k 
 _refln_index_l 
 _refln_F_squared_calc 
 _refln_F_squared_meas 
 _refln_F_squared_sigma 
 _refln_observed_status 
   2   0   0     3703.80     3647.28     56.99 o 
   4   0   0      708.75      708.73     12.14 o 
   6   0   0        6.93        6.15      0.85 o 
   8   0   0      218.10      239.36      6.29 o 
  10   0   0       95.03       92.72      4.07 o 
  12   0   0        9.36        6.23      3.66 o 
  14   0   0       29.37       37.69      8.19 o 
   1   1   0     2657.05     2469.59     65.98 o 
   2   1   0       58.16       54.24      1.68 o 
   3   1   0     3689.72     3665.34     39.60 o 
   4   1   0      138.43      147.78      7.12 o 
   5   1   0      219.61      225.56      2.99 o 
   6   1   0      212.45      254.31      4.21 o 
   7   1   0        9.34       12.49      0.79 o 
   8   1   0        8.91       11.82      0.95 o 
   9   1   0      472.39      468.65      7.85 o 
  10   1   0       23.53       26.65      3.48 o 
  11   1   0        6.29        5.00      2.54 o 
  12   1   0       17.99       19.94      4.24 o 
  13   1   0        6.74        5.32      3.93 o 
  14   1   0        0.13        6.88      3.86 o 
  15   1   0       13.15        9.66      4.33 o 
   0   2   0     3507.14     3438.72     63.74 o 
   1   2   0     7033.17     6774.29    151.68 o 
   2   2   0     4881.54     5092.27     65.93 o 
   3   2   0      973.26      999.75     10.13 o 
   4   2   0       12.04        5.69      0.60 o 
   5   2   0       54.53       77.67      3.56 o 
   6   2   0        5.20        8.08      1.07 o 
   7   2   0       14.94       25.11      1.27 o 
   8   2   0      192.25      197.46      7.56 o 
   9   2   0      324.82      318.71      7.60 o 
  10   2   0       28.33       35.22      3.16 o 
  11   2   0       33.31       30.63      2.37 o 
  12   2   0      102.25       97.45      4.84 o 
  13   2   0        1.32        2.67      3.28 o 
  14   2   0      111.22       97.47      6.51 o 
  15   2   0       20.44       14.50      4.63 o 
   1   3   0      154.77      168.83      3.07 o 
   2   3   0     1355.00     1304.02     38.09 o 
   3   3   0        0.80        0.33      0.52 o 
   4   3   0      486.89      536.37     22.85 o 
   5   3   0     1614.77     1756.06     21.82 o 
   6   3   0      382.63      428.00      6.89 o 
   7   3   0      514.15      497.08      9.42 o 
   8   3   0       98.35      100.47      3.08 o 
   9   3   0       49.28       36.04      2.23 o 
  10   3   0        1.28       -1.36      2.89 o 
  11   3   0      130.49      125.48      5.03 o 
  12   3   0      299.29      307.89      9.43 o 
  13   3   0      111.05      102.52      5.11 o 
  14   3   0        7.73        5.14      4.25 o 
  15   3   0        0.06        0.73      6.02 o 
   0   4   0     1199.21     1183.63     36.34 o 
   1   4   0     1139.74     1179.61     17.64 o 
   2   4   0      208.81      220.34      3.99 o 
   3   4   0      429.09      457.59      7.61 o 
   4   4   0      530.25      543.57     10.59 o 
   5   4   0      362.18      401.39      8.13 o 
   6   4   0       84.10       96.18      2.64 o 
   7   4   0       46.90       56.34      2.16 o 
   8   4   0      118.09      106.36      2.54 o 
   9   4   0      347.75      322.38     10.56 o 
  10   4   0       15.32       13.15      2.77 o 
  11   4   0      105.43      114.03      5.56 o 
  12   4   0      112.39      115.07      5.76 o 
  13   4   0        2.32       -2.19      3.97 o 
  14   4   0       42.77       30.22      4.65 o 
  15   4   0       55.25       45.56      5.60 o 
   1   5   0      944.38      989.51     18.10 o 
   2   5   0     1115.35     1225.12     21.32 o 
   3   5   0     1563.52     1780.49     52.46 o 
   4   5   0     1453.82     1674.01     28.52 o 
   5   5   0      173.07      181.43      3.89 o 
   6   5   0      694.63      717.59     12.47 o 
   7   5   0       49.33       38.00      1.70 o 
   8   5   0       24.38       26.27      1.44 o 
   9   5   0       92.99      108.00      3.46 o 
  10   5   0       14.35       15.94      3.31 o 
  11   5   0        3.02        4.64      2.77 o 
  12   5   0       75.70       70.71      4.65 o 
  13   5   0       18.92       21.41      3.84 o 
  14   5   0       55.69       60.44      6.70 o 
   0   6   0      305.42      269.31      8.28 o 
   1   6   0        2.40        1.32      1.19 o 
   2   6   0      321.29      322.52      9.52 o 
   3   6   0     1090.91     1073.84     27.49 o 
   4   6   0     1540.08     1545.91     24.78 o 
   5   6   0      231.53      215.44      4.63 o 
   6   6   0      116.42       84.23      4.13 o 
   7   6   0       93.28       91.55      4.35 o 
   8   6   0        0.00       -0.29      1.72 o 
   9   6   0        0.79        0.98      1.76 o 
  10   6   0       58.68       54.65      3.73 o 
  11   6   0        7.72        2.92      2.97 o 
  12   6   0      271.91      285.40      9.62 o 
  13   6   0        0.03       -2.05      5.56 o 
  14   6   0       20.49        5.67      4.96 o 
   1   7   0       50.01       64.82      2.35 o 
   2   7   0       57.27       58.24      2.45 o 
   3   7   0       35.13       42.26      2.42 o 
   4   7   0      194.50      161.97     11.29 o 
   5   7   0       49.91       50.46      1.96 o 
   6   7   0       15.88       19.68      1.66 o 
   7   7   0        0.66        2.40      1.30 o 
   8   7   0      173.34      177.27      6.28 o 
   9   7   0        0.48        1.84      2.83 o 
  10   7   0        2.46        2.31      2.65 o 
  11   7   0       41.93       35.24      3.86 o 
  12   7   0        0.49       -0.39      3.48 o 
  13   7   0        3.87       -3.72      4.36 o 
  14   7   0        8.47       17.20      6.81 o 
   0   8   0        0.02        3.32      3.05 o 
   1   8   0      364.17      381.90      9.22 o 
   2   8   0      130.89      122.35      3.78 o 
   3   8   0      316.18      341.08      7.82 o 
   4   8   0     2229.29     2272.35     85.40 o 
   5   8   0      696.73      656.92     13.91 o 
   6   8   0       72.63       72.40      5.33 o 
   7   8   0        5.92       10.32      2.40 o 
   8   8   0        0.00       -0.33      3.46 o 
   9   8   0       53.92       53.33      3.92 o 
  10   8   0       31.43       27.09      4.15 o 
  11   8   0        1.55       -0.52      4.09 o 
  12   8   0       31.80       27.77      5.57 o 
  13   8   0        6.76        8.19      6.19 o 
   1   9   0      906.32      895.50     18.52 o 
   2   9   0       42.33       43.50      2.68 o 
   3   9   0       33.15       32.22      2.31 o 
   4   9   0        9.18       10.36      9.42 o 
   5   9   0        0.60       -5.46     23.62 o 
   6   9   0       62.89       65.74      3.69 o 
   7   9   0      149.26      154.23      5.86 o 
   8   9   0       23.69       16.60      3.78 o 
   9   9   0        0.68        3.56      5.03 o 
  10   9   0        0.30        1.71      3.77 o 
  11   9   0        0.48       -2.39      3.45 o 
  12   9   0       43.19       38.40      5.04 o 
  13   9   0        0.49       -4.17      9.66 o 
   0  10   0      543.41      523.89     17.13 o 
   1  10   0       81.70       80.46      3.94 o 
   2  10   0      201.11      180.76      6.13 o 
   3  10   0       85.00       71.26      3.43 o 
   4  10   0      206.36      192.09      6.31 o 
   5  10   0       42.82       38.91      3.55 o 
   6  10   0      499.25      479.32     13.18 o 
   7  10   0       46.53       48.91      3.87 o 
   8  10   0       14.80       11.83      3.52 o 
   9  10   0       81.86       81.34      5.13 o 
  10  10   0        7.96        7.07      3.98 o 
  11  10   0       12.80        4.30      4.75 o 
  12  10   0        0.61        4.75     10.77 o 
   1  11   0      161.93      152.43      5.42 o 
   2  11   0        9.08        9.65      2.98 o 
   3  11   0        1.95       -1.32      2.63 o 
   4  11   0       60.52       59.69      4.15 o 
   5  11   0        3.65        3.03      2.63 o 
   6  11   0       67.29       72.64      4.44 o 
   7  11   0        0.69       -0.47      3.45 o 
   8  11   0        0.22        2.19      3.90 o 
   9  11   0      108.38      114.55      7.49 o 
  10  11   0       51.92       45.34      5.36 o 
  11  11   0        4.43        9.60      7.00 o 
   0  12   0        0.09       -3.78      3.92 o 
   1  12   0       42.88       39.01      3.56 o 
   2  12   0        1.10        4.89      4.10 o 
   3  12   0        7.17        7.60      3.32 o 
   4  12   0       69.49       66.14      3.84 o 
   5  12   0       22.91       26.75      3.95 o 
   6  12   0      142.03      122.52      6.12 o 
   7  12   0       23.24       24.36      4.34 o 
   8  12   0        0.27        4.75      3.83 o 
   9  12   0        1.03       10.26      6.20 o 
  10  12   0      165.62      189.81     14.79 o 
   1  13   0       10.60       11.39      3.46 o 
   2  13   0       32.72       32.31      4.07 o 
   3  13   0        5.48        0.52      3.09 o 
   4  13   0       50.37       48.69      4.66 o 
   5  13   0        0.06        0.33      3.58 o 
   6  13   0       28.46       21.19      3.82 o 
   7  13   0        0.38       -1.78      5.68 o 
   8  13   0      204.46      180.09     13.10 o 
   9  13   0        1.52       -7.20      7.72 o 
   0  14   0      186.65      214.32     11.19 o 
   1  14   0        6.98        2.78      4.83 o 
   2  14   0       10.04        8.01      4.37 o 
   3  14   0        1.87       -0.47      4.18 o 
   4  14   0       21.98       18.65      4.35 o 
   5  14   0        0.01        1.98      4.42 o 
   6  14   0        2.13        2.44      8.46 o 
   7  14   0       93.06       69.75      9.10 o 
   1  15   0        2.79        0.73      4.23 o 
   2  15   0       41.33       24.69      5.57 o 
   3  15   0       20.67       17.41      6.65 o 
   4  15   0      149.45      129.45     12.40 o 
   5  15   0       88.00       65.08      8.66 o 
   1  16   0       19.39        6.48      9.85 o 
   2  16   0       35.00       16.27     10.04 o 
 -15   0   1        0.64       -1.45      8.97 o 
 -13   0   1       15.13        9.70      4.21 o 
 -11   0   1        1.08        3.11      2.90 o 
  -9   0   1      184.27      183.40      5.29 o 
  -7   0   1        4.01        2.92      1.25 o 
  -5   0   1        0.60        1.59      0.99 o 
  -3   0   1     1272.02     1382.90     20.65 o 
   3   0   1     7503.71     7457.04    166.70 o 
   5   0   1      926.62     1080.58     19.82 o 
   7   0   1        2.91        4.17      1.06 o 
   9   0   1      631.29      618.88     13.77 o 
  11   0   1       41.90       44.04      3.99 o 
  13   0   1       59.90       46.33      6.86 o 
  15   0   1       20.68       23.89      7.47 o 
 -15   1   1        2.65       -0.85      3.74 o 
 -14   1   1       80.25       86.83      5.97 o 
 -13   1   1        1.10        0.19      3.62 o 
 -12   1   1       21.34       19.42      2.29 o 
 -11   1   1        3.22        2.61      1.55 o 
 -10   1   1       80.09       81.92      2.34 o 
  -9   1   1      128.35      131.28      3.10 o 
  -8   1   1      232.84      220.10      4.81 o 
  -7   1   1      126.77      153.77      9.08 o 
  -6   1   1       40.23       37.91      3.02 o 
  -5   1   1       59.11       72.57      3.33 o 
  -4   1   1      310.58      335.10      4.18 o 
  -3   1   1      962.05      943.58     14.80 o 
  -2   1   1     1694.36     1585.39     35.24 o 
  -1   1   1     1142.78     1065.33     14.05 o 
   1   1   1      100.16      112.12      1.49 o 
   2   1   1     1646.74     1525.69     13.74 o 
   3   1   1     4076.03     4020.79     45.75 o 
   4   1   1       79.97       81.27      2.20 o 
   5   1   1       97.99      106.01      1.53 o 
   6   1   1       47.01       54.29      1.06 o 
   7   1   1       64.75       57.98      1.98 o 
   8   1   1      193.82      188.43      4.48 o 
   9   1   1        1.82        6.56      1.82 o 
  10   1   1       15.42       10.77      1.70 o 
  11   1   1        0.84        1.56      3.66 o 
  12   1   1      257.72      256.30      8.33 o 
  13   1   1       17.02       14.15      4.12 o 
  14   1   1        1.12       -1.75      3.69 o 
  15   1   1       94.14       76.12      7.46 o 
 -15   2   1        2.67        6.85      9.81 o 
 -14   2   1      212.57      215.83      9.20 o 
 -13   2   1       75.65       75.13      7.94 o 
 -12   2   1       17.75       16.95      2.48 o 
 -11   2   1       50.04       53.10      2.78 o 
 -10   2   1       52.39       44.02      3.73 o 
  -9   2   1       13.86       15.95      2.52 o 
  -8   2   1       80.46       76.17      2.70 o 
  -7   2   1       22.42       25.55      1.28 o 
  -6   2   1       60.49       61.16      4.01 o 
  -5   2   1       93.44       89.81      4.00 o 
  -4   2   1       47.65       57.27      1.29 o 
  -3   2   1      520.67      505.26      7.69 o 
  -2   2   1     5480.89     5348.89     86.99 o 
  -1   2   1    10253.45     9916.09    220.28 o 
   0   2   1     8317.28     7906.91    255.28 o 
   1   2   1     2176.93     2075.27     25.45 o 
   2   2   1      107.03      129.68      1.95 o 
   3   2   1     1990.81     2110.12     33.08 o 
   4   2   1       10.36        9.62      0.82 o 
   5   2   1       72.55       59.41      2.43 o 
   6   2   1        0.08        2.83      1.78 o 
   7   2   1        4.50        3.85      0.93 o 
   8   2   1       27.59       32.11      1.87 o 
   9   2   1      218.04      199.93      4.75 o 
  10   2   1       26.43       24.60      1.90 o 
  11   2   1      130.36      138.57      4.09 o 
  12   2   1       23.19       22.67      3.71 o 
  13   2   1        7.98       14.89      4.08 o 
  14   2   1       54.16       46.22      4.69 o 
  15   2   1       25.48       30.34      5.91 o 
 -15   3   1        0.16       -1.84      5.21 o 
 -14   3   1       76.50       91.15      6.68 o 
 -13   3   1      108.96      108.16      5.89 o 
 -12   3   1        7.31        1.73      2.20 o 
 -11   3   1        1.90        2.71      2.51 o 
 -10   3   1       12.76        9.65      2.75 o 
  -9   3   1      175.55      176.43      5.10 o 
  -8   3   1       17.09       14.54      1.75 o 
  -7   3   1      103.17      126.98      5.65 o 
  -6   3   1       14.19        6.50      0.92 o 
  -5   3   1        4.69        8.77      0.83 o 
  -4   3   1      857.31      845.57     23.36 o 
  -3   3   1      920.81     1014.23     17.84 o 
  -2   3   1      678.54      674.66      9.72 o 
  -1   3   1       47.23       47.40      1.11 o 
   0   3   1     2419.14     2410.78     82.97 o 
   1   3   1     3726.33     3611.41     58.49 o 
   2   3   1      980.22     1029.42     21.19 o 
   3   3   1     8538.67     8972.33    143.04 o 
   4   3   1     1131.97     1211.78     48.25 o 
   5   3   1      578.70      613.36     15.85 o 
   6   3   1      151.76      166.29      3.33 o 
   7   3   1      517.28      555.79      8.54 o 
   8   3   1       66.61       70.67      1.97 o 
   9   3   1       33.03       26.80      3.76 o 
  10   3   1       91.88       85.91      5.07 o 
  11   3   1        0.02        0.20      4.65 o 
  12   3   1        5.78        3.04      3.08 o 
  13   3   1       19.69       20.00      4.22 o 
  14   3   1        0.39       -1.12      3.89 o 
  15   3   1       31.45       25.59      5.67 o 
 -15   4   1       78.91       62.74     10.44 o 
 -14   4   1      114.15      109.38      6.46 o 
 -13   4   1        4.07        7.87      3.65 o 
 -12   4   1      117.18      119.12      5.68 o 
 -11   4   1      479.58      477.87     13.16 o 
 -10   4   1       50.93       46.99      3.12 o 
  -9   4   1       91.77       80.66      6.51 o 
  -8   4   1        0.09        0.10      0.60 o 
  -7   4   1      188.13      160.32      3.81 o 
  -6   4   1      175.97      181.33      4.70 o 
  -5   4   1      674.43      706.62     11.29 o 
  -4   4   1      460.97      477.18      8.01 o 
  -3   4   1      180.98      216.56      4.20 o 
  -2   4   1      508.34      538.41     14.98 o 
  -1   4   1      542.92      549.13      8.97 o 
   0   4   1      288.46      299.10      4.93 o 
   1   4   1      384.17      404.31      6.36 o 
   2   4   1      367.97      357.57      5.69 o 
   3   4   1       42.42       33.42      3.24 o 
   4   4   1        0.53       -0.03      0.92 o 
   5   4   1      170.99      172.60      5.64 o 
   6   4   1      157.91      202.02      5.57 o 
   7   4   1       62.11       55.10      3.76 o 
   8   4   1       13.37       11.00      1.07 o 
   9   4   1       13.39       15.90      1.73 o 
  10   4   1       54.11       54.90      3.80 o 
  11   4   1       29.68       26.75      3.53 o 
  12   4   1       23.53       26.25      3.58 o 
  13   4   1       19.27       23.33      4.17 o 
  14   4   1      143.46      130.94      7.45 o 
  15   4   1       10.11        2.97      4.96 o 
 -14   5   1       83.16       63.38      6.08 o 
 -13   5   1      762.93      746.16     20.45 o 
 -12   5   1       12.90       13.57      4.43 o 
 -11   5   1      182.04      188.93      6.93 o 
 -10   5   1        7.27        8.48      2.79 o 
  -9   5   1      134.67      133.57      8.38 o 
  -8   5   1       20.78       16.90      1.64 o 
  -7   5   1       18.21       25.17      1.43 o 
  -6   5   1       81.98       82.73      2.40 o 
  -5   5   1        0.16       -0.13      0.77 o 
  -4   5   1       25.35       30.34      2.92 o 
  -3   5   1      112.22      107.95     10.23 o 
  -2   5   1      776.42      816.71     13.78 o 
  -1   5   1      400.10      453.43      8.09 o 
   0   5   1       25.73       42.68      2.69 o 
   1   5   1      659.42      688.16     13.41 o 
   2   5   1      598.10      663.55     12.77 o 
   3   5   1     1531.75     1649.38     26.49 o 
   4   5   1       21.66       32.50      2.69 o 
   5   5   1      863.64      859.85     14.22 o 
   6   5   1       25.48        7.64      1.23 o 
   7   5   1      393.47      427.84      8.08 o 
   8   5   1      138.89      101.50      7.27 o 
   9   5   1       69.22       66.10      2.75 o 
  10   5   1        0.22       -0.02      1.94 o 
  11   5   1       54.81       59.69      5.03 o 
  12   5   1      112.08      121.79      6.46 o 
  13   5   1       70.80       69.48      4.74 o 
  14   5   1        8.44       12.11      5.04 o 
 -14   6   1       19.91       26.00      6.47 o 
 -13   6   1       55.42       66.66      5.44 o 
 -12   6   1      426.74      426.60     12.43 o 
 -11   6   1        2.47        2.24      3.09 o 
 -10   6   1      181.73      194.11      6.58 o 
  -9   6   1        9.58        9.50      2.31 o 
  -8   6   1        0.01       -0.77      2.74 o 
  -7   6   1        2.10        0.27      1.04 o 
  -6   6   1        4.14        4.18      1.56 o 
  -5   6   1        0.85        0.67      0.98 o 
  -4   6   1      756.98      741.86     13.45 o 
  -3   6   1     1033.20     1067.75     23.59 o 
  -2   6   1      311.45      336.46      7.49 o 
  -1   6   1     1039.63     1062.86     19.12 o 
   0   6   1      239.64      251.40      5.94 o 
   1   6   1      240.32      226.51      5.39 o 
   2   6   1       67.13       54.81      2.30 o 
   3   6   1      111.60      116.45     18.16 o 
   4   6   1     1556.36     1593.55     26.61 o 
   5   6   1      183.52      201.91      8.96 o 
   6   6   1       39.21       38.59      1.75 o 
   7   6   1      370.48      353.57      7.12 o 
   8   6   1        3.70        1.17      1.54 o 
   9   6   1       39.62       46.46      2.58 o 
  10   6   1        5.09        5.37      2.79 o 
  11   6   1        7.21        4.03      3.04 o 
  12   6   1        8.52        6.23      3.45 o 
  13   6   1       75.69       62.87      5.55 o 
  14   6   1       80.03       83.40      6.39 o 
 -14   7   1        0.39       -2.05      5.96 o 
 -13   7   1      109.44       80.17      5.83 o 
 -12   7   1       30.39       23.49      4.57 o 
 -11   7   1      217.88      202.36      7.63 o 
 -10   7   1        1.06        1.19      2.64 o 
  -9   7   1       14.97       13.57      3.00 o 
  -8   7   1        4.37       -0.20      2.46 o 
  -7   7   1       66.41       65.97      6.05 o 
  -6   7   1      137.07      136.40      4.86 o 
  -5   7   1        5.54       12.00      1.14 o 
  -4   7   1      161.00      163.80      8.30 o 
  -3   7   1       62.79       83.27      3.08 o 
  -2   7   1        0.79        2.31      1.58 o 
  -1   7   1      660.15      654.51     13.33 o 
   0   7   1       63.14       44.69      2.50 o 
   1   7   1       66.33       75.44      2.69 o 
   2   7   1       12.72        3.98     10.74 o 
   3   7   1      895.34      888.75     48.76 o 
   4   7   1     2089.35     2226.13     71.17 o 
   5   7   1       11.74       14.43      6.34 o 
   6   7   1        0.95       -0.18      1.28 o 
   7   7   1       95.24       97.54      3.06 o 
   8   7   1       27.52       33.82      3.05 o 
   9   7   1       22.45       18.71      3.31 o 
  10   7   1       17.39       17.54      3.75 o 
  11   7   1      202.49      201.20      7.85 o 
  12   7   1        1.11        4.64      3.78 o 
  13   7   1      372.89      354.60     14.09 o 
  14   7   1       52.52       46.11      5.41 o 
 -13   8   1        2.89        7.03      5.95 o 
 -12   8   1       53.53       59.94      6.42 o 
 -11   8   1       40.42       37.60      5.48 o 
 -10   8   1        0.00        3.11      3.24 o 
  -9   8   1        0.99        5.95      3.45 o 
  -8   8   1        2.23        2.83      2.30 o 
  -7   8   1      154.62      148.04      5.15 o 
  -6   8   1        2.11        0.77      5.46 o 
  -5   8   1       21.46       21.21      1.47 o 
  -4   8   1       56.08       62.18     11.37 o 
  -3   8   1      179.09      178.12      5.12 o 
  -2   8   1     1108.98     1163.14     22.22 o 
  -1   8   1     1375.48     1338.56     26.23 o 
   0   8   1       26.97       30.22      2.51 o 
   1   8   1      524.50      552.68     11.86 o 
   2   8   1       99.61      110.24      4.10 o 
   3   8   1     1010.27      972.25     28.50 o 
   4   8   1     2597.57     2726.94     44.24 o 
   5   8   1       24.60       10.50      2.16 o 
   6   8   1       51.23       60.03      2.44 o 
   7   8   1      134.94      130.14      5.86 o 
   8   8   1        6.43        1.71      3.64 o 
   9   8   1       17.21       21.94      3.66 o 
  10   8   1        3.63        7.60      3.09 o 
  11   8   1        5.59        1.05      5.40 o 
  12   8   1        8.27        6.07      5.17 o 
  13   8   1       21.65       17.47      5.51 o 
 -13   9   1       24.64       22.09      7.57 o 
 -12   9   1       17.13        6.61      7.35 o 
 -11   9   1       17.46       17.95      4.82 o 
 -10   9   1        7.56        4.50      3.25 o 
  -9   9   1       25.69       22.79      3.80 o 
  -8   9   1        2.78        4.89      3.31 o 
  -7   9   1       38.42       33.05      3.27 o 
  -6   9   1       28.24       27.34      3.49 o 
  -5   9   1      471.97      425.41     42.52 o 
  -4   9   1      120.37      108.74     14.77 o 
  -3   9   1      410.43      349.23      8.82 o 
  -2   9   1      224.40      214.84      5.96 o 
  -1   9   1       16.24       12.63      2.14 o 
   0   9   1       70.06       73.75      3.21 o 
   1   9   1      492.90      509.08     12.12 o 
   2   9   1      302.03      301.36      7.91 o 
   3   9   1        0.11        1.32      1.98 o 
   4   9   1       99.67       90.66      8.48 o 
   5   9   1       61.39       61.96     11.77 o 
   6   9   1      123.04      111.83      9.98 o 
   7   9   1        0.28       -0.66      3.04 o 
   8   9   1      115.13      124.32      5.62 o 
   9   9   1        0.00        1.19      2.84 o 
  10   9   1       21.69       18.36      4.95 o 
  11   9   1        0.38       -0.86      4.36 o 
  12   9   1       41.75       32.77      4.84 o 
  13   9   1        3.60        1.19      6.20 o 
 -12  10   1       10.79        2.51      7.94 o 
 -11  10   1       47.05       58.31      8.57 o 
 -10  10   1        9.30       12.34      5.20 o 
  -9  10   1        0.04        0.92      3.29 o 
  -8  10   1      291.78      289.56     12.18 o 
  -7  10   1      122.28      113.16      5.54 o 
  -6  10   1      143.80      147.84      5.73 o 
  -5  10   1      300.32      294.86      9.22 o 
  -4  10   1        5.30        5.30      3.11 o 
  -3  10   1        9.57       13.45      2.39 o 
  -2  10   1      144.10      143.13      5.25 o 
  -1  10   1        1.81        0.73      2.51 o 
   0  10   1      546.96      549.90     12.98 o 
   1  10   1       18.76       20.67      2.29 o 
   2  10   1       17.63       16.86      2.54 o 
   3  10   1       10.37       13.63      2.58 o 
   4  10   1       66.49       68.40      3.90 o 
   5  10   1      110.86      113.16      4.84 o 
   6  10   1       55.99       52.27      4.00 o 
   7  10   1        4.95        1.45      3.43 o 
   8  10   1       60.90       63.91      4.68 o 
   9  10   1       20.17       15.69      4.64 o 
  10  10   1       18.04       14.36      4.13 o 
  11  10   1       39.70       34.00      5.03 o 
  12  10   1        2.14       -2.65      7.54 o 
 -11  11   1        4.89       15.55      8.53 o 
 -10  11   1        0.00       -4.64      5.57 o 
  -9  11   1        3.91       -0.07      3.41 o 
  -8  11   1      309.33      310.69     10.32 o 
  -7  11   1      237.56      234.07      7.97 o 
  -6  11   1      315.98      343.05      9.94 o 
  -5  11   1       60.10       74.73      5.20 o 
  -4  11   1        0.56       -3.04      3.04 o 
  -3  11   1        0.26        0.07      2.61 o 
  -2  11   1      225.57      231.59      7.67 o 
  -1  11   1      179.16      192.30      6.32 o 
   0  11   1      126.97      127.25      5.50 o 
   1  11   1       33.41       31.30      3.09 o 
   2  11   1       33.31       39.11      3.56 o 
   3  11   1       60.23       67.73      4.42 o 
   4  11   1        0.26       -0.99      2.84 o 
   5  11   1       83.58       86.10      4.83 o 
   6  11   1        0.17       -2.70      3.23 o 
   7  11   1      106.58      104.00      5.81 o 
   8  11   1      106.82      107.01      5.89 o 
   9  11   1      187.90      194.33      8.39 o 
  10  11   1      131.37      116.47      7.20 o 
  11  11   1       79.97       70.98     10.97 o 
 -10  12   1        3.24        5.14      5.61 o 
  -9  12   1      100.33      125.77     12.59 o 
  -8  12   1       40.69       42.85      5.11 o 
  -7  12   1       13.77       12.11      4.58 o 
  -6  12   1       18.54       15.24      3.37 o 
  -5  12   1       23.44       25.01      3.58 o 
  -4  12   1       13.38       13.63      3.84 o 
  -3  12   1       46.28       45.01      3.82 o 
  -2  12   1       19.30       16.07      3.06 o 
  -1  12   1       39.68       41.38      4.08 o 
   0  12   1        1.11       -1.26      3.05 o 
   1  12   1       46.16       48.23      3.95 o 
   2  12   1       17.02       19.43      3.08 o 
   3  12   1       77.76       83.41      4.60 o 
   4  12   1       94.27       96.83      5.76 o 
   5  12   1        1.43        4.17      3.12 o 
   6  12   1      110.27       99.25      5.35 o 
   7  12   1        6.96        1.53      3.58 o 
   8  12   1      110.74       98.92      7.93 o 
   9  12   1      281.87      258.57     11.25 o 
  10  12   1        0.57       -1.65      6.02 o 
  -9  13   1       11.28       18.09     10.24 o 
  -8  13   1      111.08      108.19      9.82 o 
  -7  13   1        3.12        3.03      5.86 o 
  -6  13   1        0.01        8.66      4.17 o 
  -5  13   1        8.63        7.03      3.84 o 
  -4  13   1       36.44       30.49      5.21 o 
  -3  13   1      123.17      107.35      6.07 o 
  -2  13   1        5.16       11.45      3.85 o 
  -1  13   1      111.93      130.19      5.94 o 
   0  13   1       98.94      111.09      5.15 o 
   1  13   1      352.80      386.23     11.83 o 
   2  13   1       19.24       23.02      4.13 o 
   3  13   1       88.21       90.69      6.04 o 
   4  13   1       18.02       15.49      4.42 o 
   5  13   1       42.84       42.43      4.87 o 
   6  13   1       73.09       63.52      5.05 o 
   7  13   1      172.38      167.01      8.20 o 
   8  13   1       17.45        9.91      4.91 o 
   9  13   1        3.78        5.95      6.55 o 
  -7  14   1        0.18       -4.50      7.35 o 
  -6  14   1        0.56        0.52      5.39 o 
  -5  14   1       41.98       52.26      9.88 o 
  -4  14   1        5.59       -2.05      4.56 o 
  -3  14   1       56.77       49.94      4.94 o 
  -2  14   1        0.75       -0.39      3.62 o 
  -1  14   1       76.99       80.46      6.57 o 
   0  14   1       11.13        9.10      4.22 o 
   1  14   1       90.25       97.15      5.61 o 
   2  14   1        1.11       -1.12      4.09 o 
   3  14   1      307.00      318.76     11.04 o 
   4  14   1       12.36        3.90      6.14 o 
   5  14   1       45.55       37.40      5.07 o 
   6  14   1        9.30        7.82      4.96 o 
   7  14   1      163.48      191.61     15.31 o 
  -5  15   1        2.94        7.20      7.55 o 
  -4  15   1        0.62        0.86      7.48 o 
  -3  15   1        0.02        3.50      6.75 o 
  -2  15   1        0.27        2.70      6.47 o 
  -1  15   1      125.10      112.29      7.41 o 
   0  15   1       91.92       96.03      7.01 o 
   1  15   1       13.08        5.87      4.89 o 
   2  15   1        0.01       -4.03      4.31 o 
   3  15   1       46.31       40.44      5.69 o 
   4  15   1        0.27        1.53      4.85 o 
   5  15   1       41.68       37.70      9.69 o 
  -2  16   1       21.21       16.07      7.37 o 
  -1  16   1       85.96       70.71      8.89 o 
   0  16   1        6.10       -2.05      7.40 o 
   1  16   1        0.03        4.64      8.09 o 
   2  16   1       66.89       52.74      9.09 o 
 -14   0   2      735.25      793.52     36.22 o 
 -12   0   2       40.33       51.21      3.61 o 
 -10   0   2       17.06       20.44      2.35 o 
  -8   0   2      618.86      640.20     13.18 o 
  -6   0   2       76.76       65.62      2.37 o 
  -4   0   2       63.67       55.38      1.81 o 
  -2   0   2     2447.20     2572.66     40.85 o 
   0   0   2        7.38        6.94      0.38 o 
   2   0   2    23086.91    21497.85    480.60 o 
   4   0   2     3260.86     3294.14     47.97 o 
   6   0   2       21.48       29.77      1.15 o 
   8   0   2        1.29        1.84      1.39 o 
  10   0   2       42.77       42.96      2.45 o 
  12   0   2       25.72       23.33      4.40 o 
  14   0   2        8.32        7.60      6.14 o 
 -15   1   2      101.46      110.08      7.60 o 
 -14   1   2      241.54      253.61     13.48 o 
 -13   1   2        8.12       17.17      4.01 o 
 -12   1   2       20.31       26.34      2.36 o 
 -11   1   2       46.67       49.87      3.10 o 
 -10   1   2      116.04      112.73      2.92 o 
  -9   1   2        0.90        0.37      1.29 o 
  -8   1   2      730.97      736.86     11.99 o 
  -7   1   2      220.30      208.62      4.45 o 
  -6   1   2      100.66      114.63      5.47 o 
  -5   1   2        9.77       13.15      0.91 o 
  -4   1   2      148.84      158.68      5.45 o 
  -3   1   2      211.72      207.60      3.86 o 
  -2   1   2      451.02      470.43      5.65 o 
  -1   1   2      105.63      113.70      3.03 o 
   0   1   2     2775.73     2632.13     42.60 o 
   1   1   2    17710.62    17571.12    274.51 o 
   2   1   2    23530.13    24258.05    669.89 o 
   3   1   2      194.03      192.73      4.28 o 
   4   1   2       21.22       27.94      0.62 o 
   5   1   2      348.20      382.58      4.58 o 
   6   1   2      202.99      187.56      3.90 o 
   7   1   2        2.68        3.10      0.60 o 
   8   1   2        8.45        9.16      1.01 o 
   9   1   2        5.60        7.10      1.32 o 
  10   1   2      163.14      173.74      5.64 o 
  11   1   2        2.43        3.38      2.64 o 
  12   1   2      119.93      125.90      6.37 o 
  13   1   2        0.61        2.31      3.17 o 
  14   1   2        5.49        4.28      4.42 o 
  15   1   2       86.92       73.04      6.40 o 
 -15   2   2       49.29       41.45      5.51 o 
 -14   2   2       34.98       35.42      4.81 o 
 -13   2   2       21.93       24.12      4.10 o 
 -12   2   2      294.34      314.20      7.67 o 
 -11   2   2     1228.44     1277.49     32.18 o 
 -10   2   2      276.82      282.71      7.54 o 
  -9   2   2      188.68      183.51      4.66 o 
  -8   2   2        0.05        1.29      0.93 o 
  -7   2   2      481.47      482.89     15.39 o 
  -6   2   2      120.23      127.91      2.60 o 
  -5   2   2      214.35      245.66      9.32 o 
  -4   2   2       35.79       47.39      1.05 o 
  -3   2   2      639.29      647.34     14.88 o 
  -2   2   2       48.37       44.21      0.90 o 
  -1   2   2     1481.21     1456.10     20.29 o 
   0   2   2     4078.63     4024.75     64.93 o 
   1   2   2       85.63       73.16      2.02 o 
   2   2   2     4892.56     4724.74     89.41 o 
   3   2   2     1408.74     1483.32     20.10 o 
   4   2   2     1672.48     1744.49     21.12 o 
   5   2   2       61.06       54.97      1.18 o 
   6   2   2      389.87      410.37      5.46 o 
   7   2   2      163.57      171.72      3.83 o 
   8   2   2      686.57      676.43     13.75 o 
   9   2   2      600.24      572.29     11.12 o 
  10   2   2      335.92      347.62     20.01 o 
  11   2   2        3.69        4.93      2.62 o 
  12   2   2       36.55       34.85      4.05 o 
  13   2   2      129.52      135.20      7.00 o 
  14   2   2       13.66       18.50      6.09 o 
  15   2   2        0.01        1.71      4.75 o 
 -15   3   2      212.82      204.44     13.49 o 
 -14   3   2        0.10       -0.86      4.04 o 
 -13   3   2       89.67      101.10      5.42 o 
 -12   3   2       23.91       25.20      3.27 o 
 -11   3   2        8.24        8.07      6.52 o 
 -10   3   2       19.19       14.85      3.00 o 
  -9   3   2      731.97      728.04     14.58 o 
  -8   3   2       20.89       14.72      2.02 o 
  -7   3   2      224.31      195.11      7.04 o 
  -6   3   2        8.69        5.18      0.57 o 
  -5   3   2        2.12        1.56      0.80 o 
  -4   3   2      210.59      257.70      8.07 o 
  -3   3   2      914.07      975.69     16.24 o 
  -2   3   2     6260.44     6583.75    105.61 o 
  -1   3   2      247.42      270.65      4.69 o 
   0   3   2      278.67      261.33      3.89 o 
   1   3   2     2170.74     2165.53     31.96 o 
   2   3   2      514.09      559.51      8.86 o 
   3   3   2        0.08        1.45      2.09 o 
   4   3   2       51.39       75.76      1.58 o 
   5   3   2      779.93      809.81     11.06 o 
   6   3   2       23.51       39.82      1.79 o 
   7   3   2        8.09       15.36      1.28 o 
   8   3   2       28.86       43.81      4.05 o 
   9   3   2       21.83       21.55      1.64 o 
  10   3   2      249.21      213.60      5.31 o 
  11   3   2       38.84       36.45      3.31 o 
  12   3   2      206.43      214.32      7.65 o 
  13   3   2       56.78       46.00      4.52 o 
  14   3   2        0.17       -3.82      3.82 o 
  15   3   2       19.09        8.91      5.68 o 
 -15   4   2        8.28        7.92      6.96 o 
 -14   4   2        1.40        0.33      4.05 o 
 -13   4   2       86.08       81.49      5.14 o 
 -12   4   2      239.33      239.83      8.32 o 
 -11   4   2      234.91      235.57      7.74 o 
 -10   4   2       52.08       57.57      3.70 o 
  -9   4   2       25.82       28.01     11.65 o 
  -8   4   2       69.12       75.15      3.32 o 
  -7   4   2       31.82       27.63      4.91 o 
  -6   4   2      139.21      145.86      3.49 o 
  -5   4   2       10.15       12.05      1.34 o 
  -4   4   2      267.75      294.07      5.16 o 
  -3   4   2      398.52      438.60      6.93 o 
  -2   4   2     4202.57     4636.76    158.80 o 
  -1   4   2       11.41       11.07      0.88 o 
   0   4   2        7.09        4.15      0.65 o 
   1   4   2      554.39      566.42      8.48 o 
   2   4   2     1087.51     1148.83     16.04 o 
   3   4   2        2.80        4.44      2.80 o 
   4   4   2        0.29        2.07      2.15 o 
   5   4   2       91.66       93.50      2.09 o 
   6   4   2       25.96       23.69      2.84 o 
   7   4   2     1168.14     1237.92     28.15 o 
   8   4   2      105.15       79.05      2.12 o 
   9   4   2        4.42        7.05      2.69 o 
  10   4   2       46.48       54.58      2.86 o 
  11   4   2       84.88       76.49      5.95 o 
  12   4   2       55.17       51.56      4.21 o 
  13   4   2       27.65       30.31      5.37 o 
  14   4   2        1.79        4.50      4.31 o 
  15   4   2        2.08        0.26      4.87 o 
 -14   5   2       77.16       77.42      8.02 o 
 -13   5   2        3.93       -0.13      3.33 o 
 -12   5   2        7.19        2.83      3.56 o 
 -11   5   2        1.72       -1.91      2.97 o 
 -10   5   2       39.29       39.11      3.66 o 
  -9   5   2        6.25        7.24      9.36 o 
  -8   5   2       98.37       97.73     10.46 o 
  -7   5   2       76.89       73.54      2.17 o 
  -6   5   2      109.09      103.87      2.64 o 
  -5   5   2       12.63       20.06      0.96 o 
  -4   5   2       23.72       23.54      2.13 o 
  -3   5   2      383.36      445.17      8.11 o 
  -2   5   2      271.30      285.81      5.60 o 
  -1   5   2     1313.39     1463.77     22.70 o 
   0   5   2       94.57      111.70      2.56 o 
   1   5   2        7.59       11.58      0.86 o 
   2   5   2      187.93      196.56      4.68 o 
   3   5   2      479.77      465.05      9.10 o 
   4   5   2       36.72       42.39      4.08 o 
   5   5   2        1.32        0.45      0.84 o 
   6   5   2      660.62      722.57     12.45 o 
   7   5   2      498.66      463.01     19.24 o 
   8   5   2      295.35      283.91     15.00 o 
   9   5   2       31.77       23.03      2.10 o 
  10   5   2        9.74        6.57      2.88 o 
  11   5   2        0.33       -2.83      3.23 o 
  12   5   2       26.21       25.18      3.67 o 
  13   5   2       59.48       60.06      5.04 o 
  14   5   2      107.78       92.09      7.18 o 
 -14   6   2       20.01       34.00      8.54 o 
 -13   6   2        7.64       17.20      5.12 o 
 -12   6   2        2.01        6.69      3.70 o 
 -11   6   2      220.37      226.90      7.84 o 
 -10   6   2      282.83      279.40      8.43 o 
  -9   6   2       24.60       32.31      3.14 o 
  -8   6   2      136.78      127.14      4.95 o 
  -7   6   2      230.90      254.76      9.53 o 
  -6   6   2       30.96       23.26      1.28 o 
  -5   6   2      182.62      177.97      4.79 o 
  -4   6   2       90.50      105.40      2.59 o 
  -3   6   2       23.40       24.62      1.60 o 
  -2   6   2        7.84        8.72      7.13 o 
  -1   6   2        6.97       22.33      1.77 o 
   0   6   2      404.96      419.18      9.00 o 
   1   6   2      384.76      386.49      9.60 o 
   2   6   2       36.19       28.53      2.82 o 
   3   6   2     1699.77     1800.36     45.36 o 
   4   6   2       40.14       43.73      3.90 o 
   5   6   2     1205.63     1233.94     63.54 o 
   6   6   2      571.30      512.68      9.54 o 
   7   6   2        1.33        4.53      1.98 o 
   8   6   2      252.34      265.29      5.92 o 
   9   6   2        9.55        9.11      1.55 o 
  10   6   2        2.42       -1.98      3.89 o 
  11   6   2       32.71       28.89      5.24 o 
  12   6   2        0.49       -0.39      4.01 o 
  13   6   2      287.79      294.54     13.68 o 
  14   6   2       23.09       20.15      5.26 o 
 -14   7   2      164.00      162.62     14.10 o 
 -13   7   2       28.77       36.01      8.49 o 
 -12   7   2      127.71      107.69      5.91 o 
 -11   7   2       20.27       15.88      3.31 o 
 -10   7   2      216.73      210.78      7.55 o 
  -9   7   2       48.74       49.37      3.31 o 
  -8   7   2      181.12      185.38      5.98 o 
  -7   7   2        6.56        7.89     17.89 o 
  -6   7   2      238.87      240.97      5.10 o 
  -5   7   2       35.07       36.41      2.14 o 
  -4   7   2      693.47      615.56     21.08 o 
  -3   7   2        7.71        8.51      7.57 o 
  -2   7   2      936.59      888.68     17.48 o 
  -1   7   2        0.64       -0.60      1.19 o 
   0   7   2       51.96       37.50      2.29 o 
   1   7   2       19.35       17.41      1.70 o 
   2   7   2        0.74        3.77      5.89 o 
   3   7   2      121.20      112.65     28.56 o 
   4   7   2        8.64       11.15     12.98 o 
   5   7   2      539.66      507.18     38.76 o 
   6   7   2      159.61      174.02      8.31 o 
   7   7   2      195.33      151.77      4.13 o 
   8   7   2       75.77       87.50      3.28 o 
   9   7   2       17.36       16.01      3.32 o 
  10   7   2        1.11        4.10      2.96 o 
  11   7   2       99.30       96.03      5.74 o 
  12   7   2        2.71       -4.36      4.36 o 
  13   7   2       66.34       51.10      6.04 o 
  14   7   2      113.39       91.78      6.86 o 
 -13   8   2      108.55      105.50     10.69 o 
 -12   8   2       17.37        7.29      6.50 o 
 -11   8   2       18.05       18.30      3.55 o 
 -10   8   2      207.71      221.54      8.96 o 
  -9   8   2        8.91        8.81      3.00 o 
  -8   8   2        3.82       -1.45      2.78 o 
  -7   8   2        8.48       12.63      3.06 o 
  -6   8   2       36.22       35.53      4.56 o 
  -5   8   2      188.69      198.69      4.85 o 
  -4   8   2      102.55       97.97     14.19 o 
  -3   8   2       39.70       41.90      2.53 o 
  -2   8   2      151.44      135.28      4.16 o 
  -1   8   2      182.72      178.59      5.22 o 
   0   8   2        1.49        4.44      1.65 o 
   1   8   2      851.71      882.45     17.89 o 
   2   8   2      238.24      233.86      6.47 o 
   3   8   2        0.58        2.85      1.79 o 
   4   8   2      175.01      170.98      5.05 o 
   5   8   2        0.00        3.69     16.28 o 
   6   8   2      435.51      407.04      9.39 o 
   7   8   2      214.13      216.50      5.52 o 
   8   8   2       29.28       25.92      3.06 o 
   9   8   2       14.24       10.42      3.25 o 
  10   8   2        5.18       10.53      3.22 o 
  11   8   2       33.08       35.82      5.06 o 
  12   8   2       40.82       34.19      5.90 o 
  13   8   2        9.58        7.87      6.75 o 
 -13   9   2        1.84       -4.75     10.95 o 
 -12   9   2        0.89       -6.10      6.10 o 
 -11   9   2       28.99       32.96      6.53 o 
 -10   9   2       54.96       53.93      4.54 o 
  -9   9   2       54.80       55.73      3.76 o 
  -8   9   2        0.08        3.97      3.05 o 
  -7   9   2       16.76       19.21      3.28 o 
  -6   9   2       24.23       27.68      2.74 o 
  -5   9   2       60.26       48.56      7.78 o 
  -4   9   2       38.44       37.07      7.80 o 
  -3   9   2       93.15      113.16      4.33 o 
  -2   9   2       93.42       84.46      3.29 o 
  -1   9   2       15.98       14.73      2.18 o 
   0   9   2      119.15      101.87      3.78 o 
   1   9   2      128.93      114.73      4.01 o 
   2   9   2       14.48       12.80      2.27 o 
   3   9   2       58.91       46.78      2.67 o 
   4   9   2      796.29      807.39     16.99 o 
   5   9   2      131.53      129.12      5.28 o 
   6   9   2      641.53      611.12     13.39 o 
   7   9   2      191.38      167.66      6.32 o 
   8   9   2        7.19        7.55      3.31 o 
   9   9   2        7.12       10.37      3.46 o 
  10   9   2       98.08       99.74      5.69 o 
  11   9   2        6.36        1.65      3.97 o 
  12   9   2       49.39       49.26      6.05 o 
 -12  10   2        3.97       14.92      9.73 o 
 -11  10   2        0.00       -6.61      7.60 o 
 -10  10   2        2.74       -0.07      5.02 o 
  -9  10   2       15.59        8.62      4.92 o 
  -8  10   2        0.00        0.86      2.91 o 
  -7  10   2      392.66      404.05     11.45 o 
  -6  10   2        4.13        0.39      2.49 o 
  -5  10   2        0.24       -0.07      2.47 o 
  -4  10   2      160.98      132.64      4.68 o 
  -3  10   2        3.14        0.47      2.32 o 
  -2  10   2      360.20      342.21      9.03 o 
  -1  10   2       28.54       34.67      3.64 o 
   0  10   2      212.42      208.67      6.58 o 
   1  10   2       26.05       22.79      2.72 o 
   2  10   2      150.19      132.82      4.50 o 
   3  10   2       22.13       24.45      2.57 o 
   4  10   2      315.96      299.36      9.01 o 
   5  10   2        9.85        5.04      2.45 o 
   6  10   2      439.54      413.31     12.24 o 
   7  10   2       34.74       37.30      3.78 o 
   8  10   2       97.26      102.18      5.42 o 
   9  10   2      183.08      196.15      7.52 o 
  10  10   2       69.86       60.19      6.06 o 
  11  10   2       31.17       33.62      6.41 o 
  12  10   2       18.85       13.03      5.16 o 
 -11  11   2       55.59       47.89      7.43 o 
 -10  11   2      120.06      119.47     12.80 o 
  -9  11   2        1.73       11.94      6.30 o 
  -8  11   2       92.83       85.05      6.00 o 
  -7  11   2        1.55        1.59      3.84 o 
  -6  11   2        0.63        3.11      3.24 o 
  -5  11   2      115.03      102.19      4.93 o 
  -4  11   2       16.61        9.05      2.59 o 
  -3  11   2       28.50       24.45      3.30 o 
  -2  11   2        0.06        2.24      3.04 o 
  -1  11   2        6.78        5.75      2.93 o 
   0  11   2        0.07        3.50      2.37 o 
   1  11   2      211.48      193.67      6.79 o 
   2  11   2       39.57       36.41      3.83 o 
   3  11   2        2.87        2.44      2.84 o 
   4  11   2       29.54       27.26      2.97 o 
   5  11   2      263.88      256.76      7.56 o 
   6  11   2      141.61      140.99      6.76 o 
   7  11   2      126.08      108.19      5.25 o 
   8  11   2        0.71        1.53      3.98 o 
   9  11   2       64.84       60.82      5.58 o 
  10  11   2       25.97       22.71      4.81 o 
  11  11   2      121.30      118.40      7.61 o 
 -10  12   2       65.97       77.42     11.02 o 
  -9  12   2       38.02       29.16      7.38 o 
  -8  12   2      224.76      233.55     15.66 o 
  -7  12   2       12.63       12.92      3.45 o 
  -6  12   2        9.66       10.85      4.13 o 
  -5  12   2       62.48       62.10      4.74 o 
  -4  12   2        1.65        1.32      4.16 o 
  -3  12   2       97.42      112.12      5.17 o 
  -2  12   2       14.86       18.65      3.09 o 
  -1  12   2       59.37       60.19      4.42 o 
   0  12   2       76.47       69.48      3.80 o 
   1  12   2       58.38       68.27      4.84 o 
   2  12   2      150.95      159.12      6.16 o 
   3  12   2       15.93       20.51      3.68 o 
   4  12   2       86.21       93.19      5.34 o 
   5  12   2        0.01        0.26      3.43 o 
   6  12   2       56.02       56.95      4.54 o 
   7  12   2       17.64       13.75      4.83 o 
   8  12   2       87.43       81.93      6.33 o 
   9  12   2       26.56       24.36      6.42 o 
  10  12   2       39.72       31.76      5.32 o 
  -9  13   2      189.79      190.49     15.27 o 
  -8  13   2       19.40        9.80      7.54 o 
  -7  13   2      147.29      152.02     12.63 o 
  -6  13   2       33.94       23.10      5.94 o 
  -5  13   2      129.35      125.41      7.47 o 
  -4  13   2       15.51       12.17      3.58 o 
  -3  13   2       21.08       18.58      4.21 o 
  -2  13   2        0.78       -0.47      3.72 o 
  -1  13   2        7.29        8.86      4.21 o 
   0  13   2        8.92       13.15      3.95 o 
   1  13   2        1.30       -1.98      3.96 o 
   2  13   2       37.18       40.65      4.05 o 
   3  13   2        3.81        7.69      3.92 o 
   4  13   2        7.36       10.42      3.57 o 
   5  13   2       74.24       74.17      5.60 o 
   6  13   2        2.48       -1.59      4.57 o 
   7  13   2        2.05       -0.13      4.13 o 
   8  13   2       83.27       80.46      6.71 o 
   9  13   2        5.42       -1.59      5.29 o 
  -7  14   2        8.69        8.33      7.56 o 
  -6  14   2       85.32       89.15     10.91 o 
  -5  14   2        0.18        4.68      6.61 o 
  -4  14   2        3.82        2.44      6.02 o 
  -3  14   2       59.07       66.13      5.56 o 
  -2  14   2      190.60      182.28      7.47 o 
  -1  14   2       11.98        9.50      3.71 o 
   0  14   2        0.39        3.65      3.64 o 
   1  14   2        0.32       -1.71      5.15 o 
   2  14   2       33.75       30.85      4.88 o 
   3  14   2        0.06       -3.32      3.97 o 
   4  14   2       34.45       24.20      5.12 o 
   5  14   2       34.79       32.31      5.92 o 
   6  14   2        1.33       -4.01      4.01 o 
   7  14   2        0.45        2.44      4.36 o 
  -5  15   2        7.82       10.32      7.26 o 
  -4  15   2       43.76       46.22     11.28 o 
  -3  15   2       21.95       24.12      9.67 o 
  -2  15   2        0.85        2.05      6.94 o 
  -1  15   2      157.07      135.26     11.73 o 
   0  15   2        3.53        9.05      5.97 o 
   1  15   2        2.55        2.31      6.08 o 
   2  15   2        1.70        7.74      4.62 o 
   3  15   2       14.55       13.09      5.53 o 
   4  15   2       14.46       14.67      5.05 o 
   5  15   2        3.33        5.95      5.28 o 
  -2  16   2       34.94       25.34     10.24 o 
  -1  16   2       16.28       10.63     10.45 o 
   0  16   2       11.85       10.32     11.49 o 
   1  16   2        3.01        3.72     10.25 o 
   2  16   2       75.96       69.48     10.03 o 
 -15   0   3       78.80       82.07     10.02 o 
 -13   0   3       58.61       58.18      6.83 o 
 -11   0   3      884.51      927.56     22.31 o 
  -9   0   3      670.97      651.34     13.71 o 
  -7   0   3        2.86       -0.92      1.65 o 
  -5   0   3       75.31       94.46      2.84 o 
  -3   0   3      924.21      916.60     15.80 o 
  -1   0   3     5601.90     5556.07    172.96 o 
   1   0   3       20.41       17.68      0.48 o 
   3   0   3     6361.79     6440.96    120.80 o 
   5   0   3     4546.24     4739.31     77.89 o 
   7   0   3      174.96      167.68      3.79 o 
   9   0   3      538.08      512.78      9.95 o 
  11   0   3      157.98      145.28      7.65 o 
  13   0   3       50.80       54.65      8.06 o 
  15   0   3       67.85       72.22      7.74 o 
 -15   1   3       21.48       18.60      5.25 o 
 -14   1   3       69.93       73.78      6.61 o 
 -13   1   3       37.78       33.10      3.72 o 
 -12   1   3       77.19       79.60      3.16 o 
 -11   1   3       20.41       20.19      1.72 o 
 -10   1   3      423.49      423.66      7.58 o 
  -9   1   3      177.55      178.26      3.84 o 
  -8   1   3      425.27      411.88      7.37 o 
  -7   1   3        4.80       15.19      1.02 o 
  -6   1   3       76.45       82.02      1.87 o 
  -5   1   3      417.25      450.80      6.47 o 
  -4   1   3      341.13      353.75      7.35 o 
  -3   1   3        3.23        3.76      0.66 o 
  -2   1   3     1792.90     1854.77     31.00 o 
  -1   1   3       51.67       42.50      0.58 o 
   0   1   3     1969.57     1975.80     21.18 o 
   1   1   3     6110.11     6046.78     95.76 o 
   2   1   3      410.66      471.86      4.93 o 
   3   1   3     1515.45     1540.27     13.60 o 
   4   1   3       51.26       52.04      2.34 o 
   5   1   3      662.97      764.94      9.89 o 
   6   1   3      121.05      128.52      2.21 o 
   7   1   3        0.05        2.43      1.26 o 
   8   1   3      129.53      125.24      2.22 o 
   9   1   3        3.19        4.31      0.91 o 
  10   1   3        8.66        6.23      1.91 o 
  11   1   3        0.59        0.65      2.54 o 
  12   1   3       47.77       46.99      4.02 o 
  13   1   3       65.42       64.03      4.93 o 
  14   1   3        0.00        1.63      4.02 o 
  15   1   3        1.28        8.35      6.09 o 
 -15   2   3       85.86       86.80     10.00 o 
 -14   2   3        8.20        3.08      3.94 o 
 -13   2   3       15.41       15.14      3.80 o 
 -12   2   3       15.70       14.94      3.48 o 
 -11   2   3       85.37       82.13      4.60 o 
 -10   2   3      108.41      103.12      3.48 o 
  -9   2   3       30.49       31.47      4.13 o 
  -8   2   3       20.15       21.37      1.19 o 
  -7   2   3      304.18      293.24      4.91 o 
  -6   2   3      245.57      253.58      4.40 o 
  -5   2   3       33.78       38.47      3.24 o 
  -4   2   3        6.49        3.20      0.90 o 
  -3   2   3      407.05      452.22     11.73 o 
  -2   2   3      483.28      530.30      6.51 o 
  -1   2   3      224.29      221.46      2.64 o 
   0   2   3       19.28       24.35      0.50 o 
   1   2   3      282.51      259.00     10.38 o 
   2   2   3     4462.48     4556.11     54.63 o 
   3   2   3       72.35       82.33      1.28 o 
   4   2   3      344.94      394.78     17.69 o 
   5   2   3      649.82      703.71      8.60 o 
   6   2   3       52.10       62.25      1.54 o 
   7   2   3      193.83      216.11      5.49 o 
   8   2   3      324.32      334.90      5.79 o 
   9   2   3        7.53        9.59      1.07 o 
  10   2   3        7.57       10.65      2.95 o 
  11   2   3        5.95        9.12      2.95 o 
  12   2   3        1.66       -0.57      2.96 o 
  13   2   3       55.10       54.74      4.99 o 
  14   2   3       19.74       17.15      4.48 o 
  15   2   3       23.44       17.07      5.31 o 
 -15   3   3        0.03       -7.94      7.94 o 
 -14   3   3       10.56        8.72      5.86 o 
 -13   3   3       16.27       12.32      2.39 o 
 -12   3   3      141.26      147.30      5.09 o 
 -11   3   3      113.72      119.55      4.77 o 
 -10   3   3        3.92        4.55      2.92 o 
  -9   3   3      103.69       95.24      3.54 o 
  -8   3   3      242.51      243.39      6.17 o 
  -7   3   3       16.91       20.20      1.38 o 
  -6   3   3      128.66      163.26      8.64 o 
  -5   3   3      295.97      322.18      7.37 o 
  -4   3   3        7.34       11.43      4.60 o 
  -3   3   3      438.04      453.35      8.20 o 
  -2   3   3      117.75      126.86      2.29 o 
  -1   3   3     1418.18     1410.16     20.23 o 
   0   3   3      983.53      950.28     12.38 o 
   1   3   3      709.05      677.47     24.44 o 
   2   3   3     1407.05     1543.13     17.19 o 
   3   3   3       63.06       78.13      2.70 o 
   4   3   3      673.87      771.49     10.71 o 
   5   3   3       76.60       85.96      1.75 o 
   6   3   3        9.40        7.25      1.82 o 
   7   3   3        9.59        5.70      1.03 o 
   8   3   3        0.93        1.58      0.92 o 
   9   3   3      312.36      312.33      5.79 o 
  10   3   3       26.60       28.74      2.04 o 
  11   3   3       16.54       19.76      2.70 o 
  12   3   3        5.24        9.20      3.31 o 
  13   3   3       88.41       97.15      6.57 o 
  14   3   3       26.60       26.84      5.31 o 
  15   3   3       17.65       19.36      5.30 o 
 -15   4   3        3.47       -2.97      5.69 o 
 -14   4   3        6.43        9.60      5.34 o 
 -13   4   3        0.31        4.82      3.43 o 
 -12   4   3      376.87      360.78     10.81 o 
 -11   4   3      405.76      398.53     10.72 o 
 -10   4   3      289.32      291.79      8.34 o 
  -9   4   3      102.50       80.55     18.92 o 
  -8   4   3        1.37        4.07      6.06 o 
  -7   4   3      617.81      618.23     25.32 o 
  -6   4   3      161.95      168.67      8.86 o 
  -5   4   3      124.67      115.50      3.42 o 
  -4   4   3       99.89      142.40      8.12 o 
  -3   4   3       20.79       17.76      3.00 o 
  -2   4   3      604.18      668.78      9.83 o 
  -1   4   3      203.97      207.66      3.54 o 
   0   4   3      314.59      324.21     11.01 o 
   1   4   3      222.00      250.99      4.10 o 
   2   4   3     1202.95     1305.24     17.36 o 
   3   4   3      625.98      678.38     12.28 o 
   4   4   3      435.24      501.67     33.92 o 
   5   4   3     1327.66     1450.01     20.56 o 
   6   4   3       48.58       60.11      1.75 o 
   7   4   3        0.79        2.13      1.15 o 
   8   4   3      460.07      434.00      7.63 o 
   9   4   3       61.62       70.45      2.16 o 
  10   4   3      171.04      154.11      4.55 o 
  11   4   3       10.01        9.51      2.63 o 
  12   4   3        0.09       -0.46      2.36 o 
  13   4   3       23.82       25.42      4.18 o 
  14   4   3        3.58        4.10      5.44 o 
 -14   5   3       60.01       67.60      9.89 o 
 -13   5   3        1.70        1.53      4.18 o 
 -12   5   3       45.43       47.33      4.92 o 
 -11   5   3      446.34      446.70     12.73 o 
 -10   5   3       13.62        8.19      2.84 o 
  -9   5   3      744.88      775.49     18.09 o 
  -8   5   3        7.29       10.89      2.97 o 
  -7   5   3      438.17      408.18      9.76 o 
  -6   5   3      167.07      162.43      6.44 o 
  -5   5   3      297.59      288.37      6.93 o 
  -4   5   3      462.11      421.55      8.16 o 
  -3   5   3      145.50      152.88      2.91 o 
  -2   5   3       40.01       31.61      1.91 o 
  -1   5   3      188.45      201.00      6.00 o 
   0   5   3     1160.32     1224.30     25.17 o 
   1   5   3      425.42      473.38      7.97 o 
   2   5   3      761.87      860.72     13.60 o 
   3   5   3      363.37      389.19     11.42 o 
   4   5   3       20.43       21.29      4.77 o 
   5   5   3       14.30       10.53      1.45 o 
   6   5   3      166.44      149.57      3.77 o 
   7   5   3       82.02      108.43      5.28 o 
   8   5   3        0.37       -1.06      1.40 o 
   9   5   3       99.30       92.45      3.07 o 
  10   5   3        2.26        2.26      2.01 o 
  11   5   3      106.95      115.52      3.94 o 
  12   5   3      100.92      115.07      5.76 o 
  13   5   3      258.99      241.84     10.62 o 
  14   5   3        0.57        1.53      4.04 o 
 -14   6   3        0.55       -5.54      5.54 o 
 -13   6   3       16.57       10.06      5.57 o 
 -12   6   3       16.72        6.15      3.63 o 
 -11   6   3      162.44      158.92      6.36 o 
 -10   6   3       66.11       77.29      4.58 o 
  -9   6   3       16.14       11.33      2.47 o 
  -8   6   3      507.93      487.99     32.90 o 
  -7   6   3      195.58      185.14      5.47 o 
  -6   6   3       60.08       53.28      6.98 o 
  -5   6   3       37.93       42.61      2.52 o 
  -4   6   3        8.26       11.00      0.63 o 
  -3   6   3      133.24      135.02      7.25 o 
  -2   6   3      226.59      250.34      4.80 o 
  -1   6   3      122.08      112.99      2.94 o 
   0   6   3       74.32       68.48      1.94 o 
   1   6   3     2153.81     2154.84     43.31 o 
   2   6   3       30.83       19.03      6.89 o 
   3   6   3       65.77       51.44     12.23 o 
   4   6   3        8.03        3.48      7.41 o 
   5   6   3      199.81      205.92      5.46 o 
   6   6   3       42.36       38.99      1.90 o 
   7   6   3       38.80       29.56      2.20 o 
   8   6   3      107.20      128.85      3.77 o 
   9   6   3        1.06        0.86      1.81 o 
  10   6   3        4.98        2.41      2.42 o 
  11   6   3       10.50       16.40      3.82 o 
  12   6   3        1.44       -1.53      4.04 o 
  13   6   3       21.80       25.25      4.09 o 
  14   6   3       14.18       19.21      4.64 o 
 -14   7   3       18.26        7.33      5.68 o 
 -13   7   3       11.58       10.95      5.54 o 
 -12   7   3       32.27       38.40      5.95 o 
 -11   7   3      259.33      277.75     10.03 o 
 -10   7   3      289.91      305.84      9.10 o 
  -9   7   3      205.68      207.25      7.26 o 
  -8   7   3       15.35       18.93      3.04 o 
  -7   7   3      182.04      179.52     13.94 o 
  -6   7   3        0.31        0.91      6.72 o 
  -5   7   3       11.20        8.53     15.08 o 
  -4   7   3       50.97       47.10     18.57 o 
  -3   7   3      145.68      146.07      6.31 o 
  -2   7   3       46.38       44.70      1.72 o 
  -1   7   3       90.15       83.83      4.35 o 
   0   7   3      287.91      295.49      6.71 o 
   1   7   3      526.60      503.03     10.95 o 
   2   7   3      329.26      356.11     15.06 o 
   3   7   3      722.17      729.49     43.41 o 
   4   7   3      242.92      232.78     14.81 o 
   5   7   3     2164.85     2279.17     54.16 o 
   6   7   3      147.56      136.11      3.64 o 
   7   7   3        0.02        2.47      1.86 o 
   8   7   3       96.02      106.11      3.72 o 
   9   7   3      144.02      139.76      6.08 o 
  10   7   3       73.37       82.22      4.57 o 
  11   7   3        0.03       -3.70      3.70 o 
  12   7   3       98.83      103.84      6.30 o 
  13   7   3       26.61       24.45      4.83 o 
 -13   8   3       59.72       60.57      7.98 o 
 -12   8   3       30.56       26.50      6.95 o 
 -11   8   3        0.02       -6.39      6.62 o 
 -10   8   3       17.46       15.75      3.09 o 
  -9   8   3       18.00       10.37      3.72 o 
  -8   8   3       86.55       76.58      4.13 o 
  -7   8   3      147.01      134.89      4.91 o 
  -6   8   3       79.62       86.90      4.07 o 
  -5   8   3       83.93       68.90     18.38 o 
  -4   8   3      175.48      156.10      6.53 o 
  -3   8   3       84.71       77.72      3.58 o 
  -2   8   3      120.44      129.09      3.08 o 
  -1   8   3      247.96      234.62      5.98 o 
   0   8   3      130.65      133.38      4.13 o 
   1   8   3      286.16      251.63      6.71 o 
   2   8   3       24.18       26.50      2.34 o 
   3   8   3      263.86      270.22      7.52 o 
   4   8   3       35.20       32.58      2.68 o 
   5   8   3      205.83      200.56     17.31 o 
   6   8   3       73.87       68.40      2.69 o 
   7   8   3        0.68        2.34      1.67 o 
   8   8   3       74.19       81.55      2.99 o 
   9   8   3      255.67      277.76      9.49 o 
  10   8   3        6.77        5.04      3.65 o 
  11   8   3        3.14        2.39      4.77 o 
  12   8   3      122.79      131.86      7.66 o 
  13   8   3        7.57        6.28      5.54 o 
 -13   9   3      122.63      105.67     10.87 o 
 -12   9   3        0.93        2.51      8.59 o 
 -11   9   3       10.51       20.81      7.64 o 
 -10   9   3       30.49       29.77      5.24 o 
  -9   9   3       79.93       78.43      4.46 o 
  -8   9   3        6.96       11.55      3.15 o 
  -7   9   3       34.65       31.94      3.21 o 
  -6   9   3        0.87        3.65      2.52 o 
  -5   9   3      442.26      434.57     12.05 o 
  -4   9   3      147.72      155.05      5.27 o 
  -3   9   3       38.94       28.03      2.59 o 
  -2   9   3       33.50       32.13      2.58 o 
  -1   9   3      437.60      403.52      9.48 o 
   0   9   3      500.14      517.19     11.84 o 
   1   9   3       46.50       41.69      3.15 o 
   2   9   3      517.67      540.02     12.48 o 
   3   9   3      128.37      127.56      8.61 o 
   4   9   3      207.77      226.92     12.64 o 
   5   9   3      247.22      243.52     12.73 o 
   6   9   3      363.91      397.69     10.19 o 
   7   9   3       40.86       40.03      3.39 o 
   8   9   3        0.04        4.23      3.11 o 
   9   9   3       52.21       52.73      4.49 o 
  10   9   3       44.15       44.69      4.78 o 
  11   9   3       18.66       13.27      3.97 o 
  12   9   3        3.77       10.63      4.51 o 
 -12  10   3       19.99       18.65      6.88 o 
 -11  10   3        0.01       12.92      6.20 o 
 -10  10   3        0.09        9.01      7.61 o 
  -9  10   3       60.48       69.35      7.86 o 
  -8  10   3       21.88       25.42      4.51 o 
  -7  10   3      111.22      105.51      4.85 o 
  -6  10   3      376.91      390.75     11.26 o 
  -5  10   3      144.62      139.26      5.19 o 
  -4  10   3       25.65       23.57      2.68 o 
  -3  10   3      397.28      369.55      9.70 o 
  -2  10   3       33.60       41.17      3.03 o 
  -1  10   3      119.32      104.85      4.17 o 
   0  10   3       49.13       49.83      2.87 o 
   1  10   3        4.43        5.48      2.32 o 
   2  10   3       54.80       53.93      3.35 o 
   3  10   3        5.45        5.30      2.25 o 
   4  10   3        1.71        1.53      2.71 o 
   5  10   3       95.49       88.85      3.99 o 
   6  10   3        6.31        5.41      3.17 o 
   7  10   3       13.76       13.45      3.82 o 
   8  10   3       18.33       19.57      4.82 o 
   9  10   3      112.51      118.58      6.20 o 
  10  10   3        0.21        0.73      4.11 o 
  11  10   3       43.01       40.86      6.96 o 
  12  10   3      257.01      222.75     11.41 o 
 -11  11   3        0.08        4.75      8.72 o 
 -10  11   3       25.68       38.20      7.34 o 
  -9  11   3       37.92       38.60      7.37 o 
  -8  11   3       11.21       11.78      5.86 o 
  -7  11   3      120.63      110.41      5.81 o 
  -6  11   3       45.77       42.75      3.41 o 
  -5  11   3       35.23       38.40      3.52 o 
  -4  11   3      157.17      183.15      6.38 o 
  -3  11   3        0.12       -0.52      2.70 o 
  -2  11   3       15.17       10.85      2.63 o 
  -1  11   3       16.67       15.49      2.69 o 
   0  11   3       50.03       36.90      3.26 o 
   1  11   3       24.40       22.01      3.36 o 
   2  11   3        9.90       16.80      3.07 o 
   3  11   3       51.40       52.27      3.64 o 
   4  11   3       35.19       33.62      3.11 o 
   5  11   3       12.18       17.00      3.55 o 
   6  11   3       19.94       16.73      4.92 o 
   7  11   3       10.63        9.70      3.54 o 
   8  11   3        1.36        0.13      3.12 o 
   9  11   3        6.56       11.45      4.29 o 
  10  11   3        1.79        3.78      5.09 o 
  11  11   3      123.69      113.85      7.81 o 
 -10  12   3        3.33        4.50      7.42 o 
  -9  12   3       39.11       29.86      9.69 o 
  -8  12   3        0.11       -2.57      5.73 o 
  -7  12   3       28.11       34.00      6.82 o 
  -6  12   3      133.30      148.82      9.33 o 
  -5  12   3      571.83      582.32     16.10 o 
  -4  12   3        9.27        8.05      3.50 o 
  -3  12   3       42.70       42.01      4.74 o 
  -2  12   3        6.00        6.23      3.45 o 
  -1  12   3        0.14       -1.45      2.65 o 
   0  12   3        1.23        3.97      3.05 o 
   1  12   3        8.35        6.61      3.30 o 
   2  12   3      137.70      151.62      5.81 o 
   3  12   3      169.35      172.53      6.20 o 
   4  12   3        1.65        4.10      3.49 o 
   5  12   3      327.48      299.62      9.29 o 
   6  12   3       18.12       18.23      5.00 o 
   7  12   3      295.16      258.33      9.67 o 
   8  12   3       73.49       79.73      5.66 o 
   9  12   3       98.08       86.26      6.04 o 
  10  12   3        1.53       -1.45      6.34 o 
  -9  13   3       27.64       23.10     11.10 o 
  -8  13   3        1.61        6.28      7.09 o 
  -7  13   3      135.35      154.63     11.13 o 
  -6  13   3       83.62       94.13     11.99 o 
  -5  13   3      186.23      190.04     10.99 o 
  -4  13   3        1.31       -5.07      7.18 o 
  -3  13   3       51.40       51.33      4.08 o 
  -2  13   3      302.51      307.83      9.99 o 
  -1  13   3       33.17       32.22      4.15 o 
   0  13   3       15.63       18.44      3.84 o 
   1  13   3       31.86       27.34      4.08 o 
   2  13   3       31.81       34.09      4.27 o 
   3  13   3        0.23       -2.19      3.78 o 
   4  13   3       38.59       33.91      4.64 o 
   5  13   3        4.13        1.98      3.29 o 
   6  13   3        8.74        7.87      4.83 o 
   7  13   3      194.08      180.09     10.26 o 
   8  13   3        8.64        1.32      4.55 o 
   9  13   3      228.26      189.16      9.62 o 
  -7  14   3        1.17        1.59      6.89 o 
  -6  14   3       93.85       94.44     10.43 o 
  -5  14   3       75.14       85.20     11.26 o 
  -4  14   3      104.51      115.24     10.30 o 
  -3  14   3        8.14        8.05      5.50 o 
  -2  14   3       11.19       14.18      4.90 o 
  -1  14   3        9.15       13.51      8.43 o 
   0  14   3        0.81        1.59      3.84 o 
   1  14   3       66.52       60.95      5.33 o 
   2  14   3       11.80       17.54      4.15 o 
   3  14   3        7.41        3.38      4.90 o 
   4  14   3        0.67        0.80      4.05 o 
   5  14   3       69.45       70.84      6.43 o 
   6  14   3        0.45        3.44      4.49 o 
   7  14   3        1.77        4.36      5.61 o 
  -5  15   3      240.79      236.80     17.02 o 
  -4  15   3        2.75       -1.32      6.92 o 
  -3  15   3        0.01       -6.14      6.14 o 
  -2  15   3      125.29      128.52     10.69 o 
  -1  15   3       67.51       58.44      8.21 o 
   0  15   3      225.62      236.55     15.76 o 
   1  15   3       21.68       25.18      7.18 o 
   2  15   3        9.04        4.10      6.62 o 
   3  15   3        1.64       -1.12      6.19 o 
   4  15   3       32.82       39.31     10.61 o 
   5  15   3        0.05        1.32      6.45 o 
  -1  16   3       76.13       78.72      8.80 o 
   0  16   3       16.57       12.06      7.85 o 
   1  16   3        0.11        2.65      7.06 o 
 -14   0   4       30.14       29.86      5.24 o 
 -12   0   4        0.00       -1.71      2.70 o 
 -10   0   4       97.10       83.41      3.56 o 
  -8   0   4      971.53      990.77     19.48 o 
  -6   0   4     1045.60     1022.17     18.75 o 
  -4   0   4      122.88      122.02      2.88 o 
  -2   0   4     1058.83     1087.86     15.61 o 
   0   0   4     1508.21     1522.26     24.26 o 
   2   0   4     7857.76     8065.65    183.80 o 
   4   0   4       17.56       21.41      0.98 o 
   6   0   4     1005.72     1054.41     15.34 o 
   8   0   4       59.60       65.21      2.76 o 
  10   0   4      109.88      119.83      4.63 o 
  12   0   4        0.13        3.78      4.77 o 
  14   0   4       28.60       36.21      7.24 o 
 -15   1   4       66.47       69.03     11.49 o 
 -14   1   4        6.25        7.32      4.57 o 
 -13   1   4      447.47      484.06     10.13 o 
 -12   1   4      375.73      395.48     11.82 o 
 -11   1   4      206.75      204.63      6.40 o 
 -10   1   4       29.39       28.95      1.75 o 
  -9   1   4      225.63      230.86      4.54 o 
  -8   1   4      266.08      265.00      5.39 o 
  -7   1   4       11.98       11.01      1.00 o 
  -6   1   4        0.08        0.99      0.67 o 
  -5   1   4        0.24        0.74      0.61 o 
  -4   1   4      356.33      377.83     10.86 o 
  -3   1   4     1549.30     1605.76     16.51 o 
  -2   1   4      324.45      346.40      6.22 o 
  -1   1   4     1090.91     1104.12     29.04 o 
   0   1   4        8.45       13.41      0.57 o 
   1   1   4      920.27      928.46     10.92 o 
   2   1   4        1.84        2.54      0.45 o 
   3   1   4       91.79       82.46      1.09 o 
   4   1   4     6506.96     6918.79     78.47 o 
   5   1   4     2245.12     2343.79     24.87 o 
   6   1   4     1467.61     1611.30     19.10 o 
   7   1   4      741.48      743.01      9.98 o 
   8   1   4       23.26       22.10      1.04 o 
   9   1   4        9.25        8.96      1.10 o 
  10   1   4      105.58       94.17      3.55 o 
  11   1   4       50.51       44.02      3.51 o 
  12   1   4      111.31       95.25      5.63 o 
  13   1   4        3.03        4.20      3.38 o 
  14   1   4        0.00        2.49      3.92 o 
  15   1   4        0.78        0.18      6.52 o 
 -15   2   4        8.96        6.54      3.76 o 
 -14   2   4       19.14        9.22      5.00 o 
 -13   2   4      368.54      401.50     18.92 o 
 -12   2   4       12.85       17.19      2.36 o 
 -11   2   4       36.64       34.02      2.46 o 
 -10   2   4     1022.93      981.29     17.87 o 
  -9   2   4        0.04        1.44      1.95 o 
  -8   2   4      827.41      805.71     12.99 o 
  -7   2   4      118.84      109.78      2.90 o 
  -6   2   4      836.56      861.03     21.26 o 
  -5   2   4      469.91      495.91      7.05 o 
  -4   2   4       19.13       19.41      1.12 o 
  -3   2   4       10.74       10.74      0.50 o 
  -2   2   4       18.72       23.22      2.69 o 
  -1   2   4        0.37        1.06      0.46 o 
   0   2   4        8.54       10.87      0.38 o 
   1   2   4      774.32      790.94      7.78 o 
   2   2   4        8.53       11.42      0.53 o 
   3   2   4     1364.90     1474.71     62.50 o 
   4   2   4      430.53      463.67     11.71 o 
   5   2   4      379.93      380.98     10.99 o 
   6   2   4        7.53        6.03      1.51 o 
   7   2   4       12.19        7.95      1.00 o 
   8   2   4       10.81       20.05      1.86 o 
   9   2   4       30.13       30.69      1.75 o 
  10   2   4        2.04        2.29      2.48 o 
  11   2   4        7.29        8.51      4.17 o 
  12   2   4        0.59       -0.28      3.60 o 
  13   2   4        8.20        5.59      3.89 o 
  14   2   4       69.77       75.65      6.53 o 
  15   2   4        0.90        4.58      5.11 o 
 -15   3   4       17.77       20.74      9.40 o 
 -14   3   4        2.79       13.57     11.20 o 
 -13   3   4       50.83       54.84      3.42 o 
 -12   3   4       23.79       22.07      2.95 o 
 -11   3   4      142.77      135.30      5.22 o 
 -10   3   4     1036.03     1058.56     26.25 o 
  -9   3   4       55.48       55.46      3.13 o 
  -8   3   4      217.35      187.11      4.80 o 
  -7   3   4      302.40      311.50      8.87 o 
  -6   3   4     1108.15     1136.23     23.53 o 
  -5   3   4       32.73       36.95      2.16 o 
  -4   3   4     1063.03     1193.38     17.54 o 
  -3   3   4       89.41       94.30      3.80 o 
  -2   3   4      196.43      221.00      3.33 o 
  -1   3   4       36.32       45.89      2.05 o 
   0   3   4       21.57       23.16      0.56 o 
   1   3   4      104.47      123.17      1.94 o 
   2   3   4       10.87       12.55      1.29 o 
   3   3   4      180.95      179.43      3.14 o 
   4   3   4      186.75      186.03      5.84 o 
   5   3   4      264.16      265.96      6.85 o 
   6   3   4       47.73       46.60      3.75 o 
   7   3   4        0.14        1.36      1.26 o 
   8   3   4        0.11       -0.38      1.14 o 
   9   3   4      198.23      179.88      4.48 o 
  10   3   4        9.24       10.92      2.25 o 
  11   3   4        1.91        1.20      1.92 o 
  12   3   4      364.83      389.63     31.04 o 
  13   3   4        0.15       -2.31      3.91 o 
  14   3   4      182.86      163.04      8.10 o 
  15   3   4       46.93       43.07      6.94 o 
 -15   4   4       44.20       38.10      8.13 o 
 -14   4   4        0.96        0.86      4.76 o 
 -13   4   4       68.15       81.78      5.30 o 
 -12   4   4      197.92      200.05      6.67 o 
 -11   4   4       39.56       41.06      3.44 o 
 -10   4   4       47.54       44.79      3.27 o 
  -9   4   4      131.62      122.03     36.14 o 
  -8   4   4        7.54        5.56      1.90 o 
  -7   4   4      562.63      546.76      9.82 o 
  -6   4   4       41.07       39.27      3.34 o 
  -5   4   4      178.25      203.89      4.58 o 
  -4   4   4      384.75      400.29     23.17 o 
  -3   4   4        0.64        1.02      1.52 o 
  -2   4   4     1266.04     1343.12     25.10 o 
  -1   4   4     3168.75     3394.72     80.22 o 
   0   4   4     1225.59     1282.74     44.01 o 
   1   4   4       26.32       18.73      0.76 o 
   2   4   4      271.49      286.85      5.17 o 
   3   4   4      220.97      200.12      7.63 o 
   4   4   4       20.00       15.10      1.37 o 
   5   4   4       13.23       14.55      1.06 o 
   6   4   4       50.78       58.00      1.74 o 
   7   4   4      165.31      180.82      3.74 o 
   8   4   4      259.97      283.68      5.35 o 
   9   4   4      389.43      396.36      7.21 o 
  10   4   4       21.01       18.33      2.31 o 
  11   4   4      152.52      169.36      7.65 o 
  12   4   4       47.92       58.25      5.80 o 
  13   4   4       19.87       18.93      4.60 o 
  14   4   4       63.25       61.46      5.61 o 
 -14   5   4        0.13        0.07      7.36 o 
 -13   5   4       27.57       22.01      6.64 o 
 -12   5   4       31.52       25.26      3.27 o 
 -11   5   4      156.15      168.06      6.12 o 
 -10   5   4       45.65       41.49      3.66 o 
  -9   5   4      423.03      425.58     10.81 o 
  -8   5   4      450.54      446.27     21.04 o 
  -7   5   4       84.30       86.27      8.94 o 
  -6   5   4      487.27      457.82     12.68 o 
  -5   5   4      153.70      154.81      4.37 o 
  -4   5   4        9.99        4.99      1.19 o 
  -3   5   4       48.68       48.30      1.51 o 
  -2   5   4     2960.49     3133.91     51.78 o 
  -1   5   4      664.56      653.97     14.62 o 
   0   5   4      358.07      366.70      5.76 o 
   1   5   4      743.90      712.71     19.12 o 
   2   5   4       69.97       69.98      5.81 o 
   3   5   4       76.89       74.82      5.68 o 
   4   5   4        7.89        4.37      9.22 o 
   5   5   4      157.70      181.03     13.90 o 
   6   5   4       18.24       23.98      1.70 o 
   7   5   4      274.67      227.93      4.96 o 
   8   5   4      485.98      496.68     14.23 o 
   9   5   4       72.35       72.44      2.73 o 
  10   5   4       64.65       57.59      2.72 o 
  11   5   4       10.08       11.92      2.27 o 
  12   5   4      266.85      293.14      9.74 o 
  13   5   4       52.56       53.92      5.61 o 
  14   5   4       26.83       29.42      4.85 o 
 -14   6   4        3.51        6.73      5.48 o 
 -13   6   4      158.67      144.68     10.37 o 
 -12   6   4       39.77       35.24      5.98 o 
 -11   6   4      214.46      210.31      7.55 o 
 -10   6   4      347.38      341.27      9.92 o 
  -9   6   4        0.79        0.52      2.97 o 
  -8   6   4        2.58        4.29      2.79 o 
  -7   6   4       13.54        8.17      3.27 o 
  -6   6   4        1.30        1.58      2.78 o 
  -5   6   4      363.69      347.84     22.57 o 
  -4   6   4       15.46        9.88      1.53 o 
  -3   6   4       87.67       88.39      2.04 o 
  -2   6   4      278.00      254.42      4.54 o 
  -1   6   4      159.23      153.32      3.04 o 
   0   6   4      369.73      358.99      7.84 o 
   1   6   4      408.88      443.88     12.61 o 
   2   6   4       97.44       96.77      4.33 o 
   3   6   4       18.66       28.77      9.48 o 
   4   6   4        1.55        1.33      2.78 o 
   5   6   4       33.41       36.22      5.29 o 
   6   6   4      470.33      448.02      8.79 o 
   7   6   4        0.64        3.81      1.82 o 
   8   6   4       95.65       75.59      4.54 o 
   9   6   4       13.76       14.07      4.33 o 
  10   6   4        0.09        1.66      1.96 o 
  11   6   4       25.24       15.69      3.86 o 
  12   6   4        0.16        0.13      3.46 o 
  13   6   4       39.40       28.03      4.74 o 
  14   6   4       38.77       34.47      6.97 o 
 -14   7   4        0.33        0.20      5.65 o 
 -13   7   4       67.06       67.73      7.49 o 
 -12   7   4        0.10       13.87      7.88 o 
 -11   7   4       10.59        9.30      4.36 o 
 -10   7   4        4.52        4.03      2.39 o 
  -9   7   4       88.23       86.11      4.07 o 
  -8   7   4      352.71      328.19      9.43 o 
  -7   7   4      249.21      241.67     15.10 o 
  -6   7   4      888.51      803.00     16.01 o 
  -5   7   4       30.28       41.20      7.57 o 
  -4   7   4      212.75      208.36      5.52 o 
  -3   7   4       23.93       21.06      1.04 o 
  -2   7   4      170.81      180.59      4.12 o 
  -1   7   4        0.04        0.55      0.91 o 
   0   7   4       10.20        5.14      1.44 o 
   1   7   4       39.84       49.37      2.63 o 
   2   7   4     1349.18     1389.48     23.75 o 
   3   7   4      273.00      298.67     13.77 o 
   4   7   4      241.35      227.82      9.26 o 
   5   7   4      303.21      318.55     25.95 o 
   6   7   4       62.15       51.78      5.70 o 
   7   7   4       13.84       13.63      1.81 o 
   8   7   4      788.48      807.95     35.24 o 
   9   7   4        0.33        3.33      2.24 o 
  10   7   4        0.79       -3.72      3.72 o 
  11   7   4       27.78       35.14      3.95 o 
  12   7   4        0.82        2.92      4.03 o 
  13   7   4       29.93       30.85      4.97 o 
 -13   8   4       57.06       47.67     10.22 o 
 -12   8   4      156.42      175.09     13.13 o 
 -11   8   4        2.94        0.99      4.81 o 
 -10   8   4       36.25       46.00      6.73 o 
  -9   8   4       10.32        9.30      2.53 o 
  -8   8   4       14.91       12.63      2.72 o 
  -7   8   4        1.35        6.23      2.31 o 
  -6   8   4       11.16       10.81      6.70 o 
  -5   8   4        0.43        0.62     10.27 o 
  -4   8   4      574.22      516.39     51.59 o 
  -3   8   4      126.13      136.78      4.37 o 
  -2   8   4      519.94      471.93      8.99 o 
  -1   8   4      110.97      133.56      4.33 o 
   0   8   4        1.85        2.97      1.79 o 
   1   8   4      191.69      198.01      5.95 o 
   2   8   4       84.51       82.52      3.10 o 
   3   8   4      652.17      664.78     13.67 o 
   4   8   4       78.83       76.39      6.53 o 
   5   8   4       19.03       14.59     23.91 o 
   6   8   4      265.36      272.23      6.30 o 
   7   8   4       85.18       85.84      3.36 o 
   8   8   4       43.69       55.06      6.84 o 
   9   8   4       30.84       29.34      4.75 o 
  10   8   4       59.46       58.56      4.98 o 
  11   8   4      148.85      155.44      8.11 o 
  12   8   4        8.26       11.17      5.60 o 
  13   8   4       70.34       67.87      6.70 o 
 -13   9   4       13.56        5.30      8.20 o 
 -12   9   4       11.46       10.26      8.07 o 
 -11   9   4       23.40       28.89      5.51 o 
 -10   9   4        0.55        3.03      4.56 o 
  -9   9   4       92.59       90.23      6.95 o 
  -8   9   4       31.11       35.14      3.66 o 
  -7   9   4        0.17        2.70      2.24 o 
  -6   9   4      195.63      193.89      6.34 o 
  -5   9   4        6.11        5.51     10.58 o 
  -4   9   4       89.80       96.52      3.99 o 
  -3   9   4       52.31       35.34      3.00 o 
  -2   9   4        5.61        0.86      1.58 o 
  -1   9   4       12.08       14.11      2.57 o 
   0   9   4      293.45      252.14      6.72 o 
   1   9   4      127.36      124.88      4.37 o 
   2   9   4      142.03      130.02      4.45 o 
   3   9   4      120.60      121.68     25.30 o 
   4   9   4       43.33       39.87     24.25 o 
   5   9   4       24.72       29.24      3.34 o 
   6   9   4      151.61      142.13      7.52 o 
   7   9   4       75.22       81.12      3.27 o 
   8   9   4      210.73      195.93      6.83 o 
   9   9   4       25.38       18.09      3.94 o 
  10   9   4       93.38       73.89      5.73 o 
  11   9   4      171.46      187.58      8.91 o 
  12   9   4        0.86        0.20      4.58 o 
 -12  10   4       33.90       33.43      6.30 o 
 -11  10   4       64.47       50.52      9.01 o 
 -10  10   4        1.84       -0.20      5.77 o 
  -9  10   4      423.97      459.12     20.92 o 
  -8  10   4       13.06       10.63      5.09 o 
  -7  10   4        5.85        6.39      3.91 o 
  -6  10   4      202.11      206.55      7.25 o 
  -5  10   4      143.80      157.28      5.72 o 
  -4  10   4      222.15      211.27      6.85 o 
  -3  10   4       12.78        5.07      2.71 o 
  -2  10   4      127.25      103.19      4.13 o 
  -1  10   4        1.16        3.11      2.33 o 
   0  10   4       26.91       22.71      2.63 o 
   1  10   4       57.86       57.57      3.08 o 
   2  10   4       12.73       13.93      2.49 o 
   3  10   4       36.40       39.31      3.88 o 
   4  10   4        4.15        3.65      2.70 o 
   5  10   4       14.09       17.82      2.95 o 
   6  10   4      796.78      780.71     36.49 o 
   7  10   4       28.11       21.79      4.02 o 
   8  10   4       21.27       33.43      5.26 o 
   9  10   4        1.45        3.17      4.70 o 
  10  10   4      195.08      199.12      8.95 o 
  11  10   4        0.22        3.32      5.36 o 
 -11  11   4       78.17       80.61      9.05 o 
 -10  11   4       11.79       14.42      6.49 o 
  -9  11   4        3.08        2.70      8.44 o 
  -8  11   4       56.30       48.69      6.92 o 
  -7  11   4        0.64        0.66      4.36 o 
  -6  11   4      258.62      279.11      9.24 o 
  -5  11   4       66.88       60.82      3.80 o 
  -4  11   4        8.21        8.33      2.58 o 
  -3  11   4       18.62       21.49      3.32 o 
  -2  11   4       19.27       13.21      2.84 o 
  -1  11   4       13.68       10.53      2.59 o 
   0  11   4       45.63       41.17      3.13 o 
   1  11   4       83.13       75.01      3.80 o 
   2  11   4        1.71        2.78      2.76 o 
   3  11   4      172.54      183.60      7.05 o 
   4  11   4        4.80        5.22      3.38 o 
   5  11   4       22.76       19.86      3.11 o 
   6  11   4        1.80        1.98      3.78 o 
   7  11   4       16.35       15.75      3.93 o 
   8  11   4       66.86       65.47      5.26 o 
   9  11   4       14.01       12.17      5.22 o 
  10  11   4       47.16       40.44      6.31 o 
  11  11   4       13.28        6.61      6.35 o 
 -10  12   4        1.28       -3.50      9.31 o 
  -9  12   4        0.15       -5.83      6.88 o 
  -8  12   4        7.38        2.19      6.02 o 
  -7  12   4      107.49      121.43      8.60 o 
  -6  12   4       38.43       32.22      6.46 o 
  -5  12   4       35.68       39.51      6.44 o 
  -4  12   4       78.48       71.67      4.27 o 
  -3  12   4       79.99       82.22      4.72 o 
  -2  12   4        0.26        1.53      3.11 o 
  -1  12   4       54.75       56.09      4.14 o 
   0  12   4        7.59        5.75      3.12 o 
   1  12   4       15.17       16.20      3.60 o 
   2  12   4       35.80       34.00      3.41 o 
   3  12   4       14.37       11.67      3.78 o 
   4  12   4        0.75        4.75      4.15 o 
   5  12   4        7.70        9.70      3.54 o 
   6  12   4       28.16       35.34      4.83 o 
   7  12   4      151.82      157.89      7.77 o 
   8  12   4       39.30       32.59      5.01 o 
   9  12   4       10.22        6.28      4.11 o 
  10  12   4       18.76       14.18      5.88 o 
  -9  13   4        0.17        8.38      7.35 o 
  -8  13   4        0.56        1.98      6.61 o 
  -7  13   4       21.31       25.92      8.11 o 
  -6  13   4      326.65      347.87     19.42 o 
  -5  13   4      143.36      157.88     10.83 o 
  -4  13   4       29.55       38.81      5.77 o 
  -3  13   4        0.00        5.56      5.48 o 
  -2  13   4       54.71       54.40      6.84 o 
  -1  13   4      134.44      136.02      6.26 o 
   0  13   4      190.16      182.72      7.69 o 
   1  13   4       77.83       71.94      5.65 o 
   2  13   4        9.43       10.69      3.78 o 
   3  13   4        1.99       -3.51      3.51 o 
   4  13   4      124.58      127.24      7.34 o 
   5  13   4       42.66       27.51      4.09 o 
   6  13   4        3.56       -4.36      5.44 o 
   7  13   4        0.59        4.75      6.02 o 
   8  13   4       13.73        3.50      5.14 o 
  -7  14   4        4.89        1.26      6.63 o 
  -6  14   4        1.28        0.47      9.36 o 
  -5  14   4       18.25       18.36      7.53 o 
  -4  14   4        0.16       -1.05      5.80 o 
  -3  14   4      131.27      140.02     11.55 o 
  -2  14   4        7.71        2.24      8.13 o 
  -1  14   4       25.88       25.01      6.59 o 
   0  14   4      213.49      223.47     12.65 o 
   1  14   4        0.52       -2.31      5.42 o 
   2  14   4       67.12       73.33      7.94 o 
   3  14   4        2.64        0.52      6.45 o 
   4  14   4       28.62       21.79      7.90 o 
   5  14   4        4.47        1.05      6.65 o 
   6  14   4        4.16       -0.73      8.61 o 
   7  14   4        2.92        1.39      9.32 o 
  -5  15   4       47.79       45.67      9.01 o 
  -4  15   4      124.23      136.20     12.72 o 
  -3  15   4        4.27        6.03      9.26 o 
  -2  15   4      357.50      401.71     23.48 o 
  -1  15   4      263.94      274.23     18.32 o 
   0  15   4        0.43        9.40      6.63 o 
   1  15   4        8.62       11.39      9.99 o 
   2  15   4        8.34       -2.12      9.52 o 
   3  15   4        0.00       -5.89      5.89 o 
   4  15   4       82.40       63.13     12.02 o 
   5  15   4        0.35        4.30      6.00 o 
   0  16   4       66.98       77.42     10.30 o 
 -15   0   5      196.22      166.39     12.59 o 
 -13   0   5      293.06      321.67     10.51 o 
 -11   0   5       48.51       45.23      3.83 o 
  -9   0   5      305.62      308.17      7.71 o 
  -7   0   5       87.20       82.97      2.96 o 
  -5   0   5     1198.97     1375.47     23.58 o 
  -3   0   5     3630.11     3792.94     70.72 o 
   1   0   5       90.40       96.07      1.75 o 
   3   0   5     1435.23     1535.32     21.10 o 
   5   0   5     4510.04     4617.13     66.80 o 
   7   0   5      836.06      859.85     14.80 o 
   9   0   5        2.56        1.91      2.38 o 
  11   0   5       41.80       53.69      4.41 o 
  13   0   5        7.26        2.92      8.08 o 
  15   0   5        0.80       -1.32      6.19 o 
 -15   1   5        3.31        2.08      4.00 o 
 -14   1   5      281.00      275.34     11.04 o 
 -13   1   5       26.09       25.09      2.82 o 
 -12   1   5        1.75        0.14      2.08 o 
 -11   1   5        7.28        9.58      1.74 o 
 -10   1   5      599.54      596.19      9.69 o 
  -9   1   5     1031.29     1038.62     14.84 o 
  -8   1   5      103.34      103.19      3.05 o 
  -7   1   5      166.70      140.03      3.57 o 
  -6   1   5      283.55      279.36      7.21 o 
  -5   1   5      192.68      226.74      4.16 o 
  -4   1   5       56.78       63.94      1.34 o 
  -3   1   5      278.47      265.54      3.38 o 
  -2   1   5     1630.63     1737.18     18.70 o 
  -1   1   5     1890.90     1942.73     51.50 o 
   0   1   5        0.28        1.38      0.33 o 
   1   1   5      962.19      929.28      8.92 o 
   2   1   5       69.59       73.06      1.89 o 
   3   1   5       74.20       64.51      1.00 o 
   4   1   5      794.55      860.73     15.06 o 
   5   1   5      395.64      382.33      8.60 o 
   6   1   5        5.25        7.36      0.78 o 
   7   1   5      763.39      830.25     10.23 o 
   8   1   5      183.13      178.72      3.58 o 
   9   1   5       17.54       14.00      1.51 o 
  10   1   5       11.89       12.44      1.82 o 
  11   1   5       96.51       95.77      5.06 o 
  12   1   5        8.77        9.62      3.30 o 
  13   1   5        8.44        3.07      4.06 o 
  14   1   5      134.78      135.63      7.70 o 
  15   1   5      184.81      180.64      9.80 o 
 -15   2   5        0.32        1.03      3.88 o 
 -14   2   5        4.54        4.64      3.88 o 
 -13   2   5       69.95       69.47      3.63 o 
 -12   2   5      533.03      562.28     17.26 o 
 -11   2   5       79.02       73.92      5.44 o 
 -10   2   5        3.78        5.74      1.67 o 
  -9   2   5      180.28      181.70      8.29 o 
  -8   2   5      724.68      713.90     11.80 o 
  -7   2   5      102.18      101.32      2.37 o 
  -6   2   5      282.52      234.41     11.59 o 
  -5   2   5      953.60     1042.67     45.93 o 
  -4   2   5      501.26      553.27     22.33 o 
  -3   2   5     1038.11     1157.74     24.82 o 
  -2   2   5     1116.75     1171.45     46.42 o 
  -1   2   5     1193.96     1248.21     15.22 o 
   0   2   5        9.35       10.09      0.45 o 
   1   2   5     1532.83     1543.81     18.28 o 
   2   2   5     1406.58     1453.71     14.05 o 
   3   2   5     1284.73     1357.86     15.01 o 
   4   2   5     1268.50     1279.89     14.86 o 
   5   2   5       72.21       55.56      1.46 o 
   6   2   5        4.81        8.50      0.84 o 
   7   2   5        0.05        1.32      0.91 o 
   8   2   5       28.17       31.10      1.97 o 
   9   2   5       90.37       97.29      2.42 o 
  10   2   5      658.59      665.66     20.88 o 
  11   2   5        8.78       14.03      3.61 o 
  12   2   5       25.80       23.85      3.00 o 
  13   2   5        0.16       -3.18      3.77 o 
  14   2   5       23.33       20.88      4.46 o 
  15   2   5       68.89       77.14      7.00 o 
 -15   3   5        1.07       -3.65      8.30 o 
 -14   3   5        0.94       -6.39      7.41 o 
 -13   3   5       14.37       17.95      3.17 o 
 -12   3   5      163.44      166.62      5.29 o 
 -11   3   5       63.50       59.39      3.32 o 
 -10   3   5     1021.82     1011.34     24.71 o 
  -9   3   5        4.12        4.25      2.35 o 
  -8   3   5      233.18      233.10      5.18 o 
  -7   3   5      234.95      235.95     12.85 o 
  -6   3   5      164.25      186.23     11.38 o 
  -5   3   5     1753.54     1696.89     24.23 o 
  -4   3   5       14.08       14.86      2.93 o 
  -3   3   5     1038.65     1125.56     19.56 o 
  -2   3   5     2799.15     3045.63     49.79 o 
  -1   3   5        4.46        7.79      0.40 o 
   0   3   5     1051.34     1147.39     20.77 o 
   1   3   5      841.91      849.34     10.60 o 
   2   3   5     4282.06     4479.28     92.07 o 
   3   3   5      102.62      150.22      2.72 o 
   4   3   5       16.27       13.27      1.04 o 
   5   3   5      128.06      121.29      2.23 o 
   6   3   5      102.04      112.24      2.31 o 
   7   3   5      218.44      185.42      3.30 o 
   8   3   5       51.90       49.67      3.19 o 
   9   3   5        8.38        3.74      1.70 o 
  10   3   5      380.60      380.47      9.72 o 
  11   3   5       70.24       61.50      4.37 o 
  12   3   5        0.20       -0.13      2.45 o 
  13   3   5        0.03        3.11      4.56 o 
  14   3   5       18.96       20.44      5.22 o 
 -15   4   5        0.16        0.20      6.44 o 
 -14   4   5        7.71        4.36      4.48 o 
 -13   4   5       65.18       70.43      4.77 o 
 -12   4   5       15.67       19.49      3.09 o 
 -11   4   5       58.03       48.23      4.18 o 
 -10   4   5       95.97       91.47      4.20 o 
  -9   4   5       25.10       18.35      4.52 o 
  -8   4   5      516.92      541.11     46.45 o 
  -7   4   5       47.25       52.24     13.20 o 
  -6   4   5      463.45      450.32     18.43 o 
  -5   4   5        0.34        0.60      1.82 o 
  -4   4   5      143.03      154.19      3.37 o 
  -3   4   5      389.78      437.78     24.52 o 
  -2   4   5      133.19      127.65      5.95 o 
  -1   4   5        3.89        2.71      0.46 o 
   0   4   5       38.14       43.96      1.06 o 
   1   4   5        9.29        9.83      1.06 o 
   2   4   5      201.44      246.67      5.39 o 
   3   4   5      453.27      534.93      8.31 o 
   4   4   5       29.44       33.87      4.50 o 
   5   4   5       89.83       74.94      4.18 o 
   6   4   5      105.72      124.26      2.40 o 
   7   4   5        2.08       -0.80      1.07 o 
   8   4   5        2.75        2.21      2.62 o 
   9   4   5       42.68       44.34      2.91 o 
  10   4   5      145.11      172.40      5.00 o 
  11   4   5       43.41       43.34      9.59 o 
  12   4   5        8.75        6.60      2.98 o 
  13   4   5       58.39       56.46      6.60 o 
  14   4   5       11.25       15.43      4.54 o 
 -14   5   5       18.66       15.24      5.71 o 
 -13   5   5        4.45        5.67      4.61 o 
 -12   5   5       20.95       19.64      4.62 o 
 -11   5   5       24.11       22.79      2.87 o 
 -10   5   5        2.77       -1.98      2.31 o 
  -9   5   5      195.62      192.76      6.32 o 
  -8   5   5      179.99      158.97      5.42 o 
  -7   5   5     3618.68     3731.08    110.32 o 
  -6   5   5      938.91     1003.61     18.06 o 
  -5   5   5       22.35       25.45      1.63 o 
  -4   5   5       27.80       16.60      8.87 o 
  -3   5   5       22.88       17.28      1.08 o 
  -2   5   5      162.37      192.21      7.12 o 
  -1   5   5      108.19      107.75      2.70 o 
   0   5   5     1445.02     1657.51     22.93 o 
   1   5   5       57.72       58.38      2.85 o 
   2   5   5      215.20      230.97      4.71 o 
   3   5   5      247.58      254.14     19.03 o 
   4   5   5        0.01       -1.42      7.04 o 
   5   5   5      183.16      180.14      7.37 o 
   6   5   5        0.94        1.12      1.95 o 
   7   5   5       13.10       13.72      1.76 o 
   8   5   5       82.00       60.15      4.19 o 
   9   5   5       16.13       18.15      1.75 o 
  10   5   5        4.63        5.16      2.75 o 
  11   5   5       12.04       15.29      3.56 o 
  12   5   5        0.24       -4.11      4.11 o 
  13   5   5        3.15        4.64      4.10 o 
  14   5   5        1.67       -0.60      6.42 o 
 -14   6   5        0.15        0.99      5.53 o 
 -13   6   5        0.02        0.92      4.74 o 
 -12   6   5       66.19       73.05      8.34 o 
 -11   6   5        4.54        4.64      4.98 o 
 -10   6   5       44.84       48.23      3.62 o 
  -9   6   5      620.66      602.25     15.57 o 
  -8   6   5        0.71        1.93      2.55 o 
  -7   6   5      166.38      143.04     20.20 o 
  -6   6   5     1127.64     1054.01     19.16 o 
  -5   6   5       14.25        7.84      6.63 o 
  -4   6   5       28.31       31.54      1.91 o 
  -3   6   5       70.03       70.92      2.15 o 
  -2   6   5       26.63       20.06      0.84 o 
  -1   6   5      183.08      178.09      3.58 o 
   0   6   5      381.07      380.66      6.41 o 
   1   6   5      159.59      157.02      3.58 o 
   2   6   5        5.83        9.14      3.80 o 
   3   6   5      127.46      124.16      6.53 o 
   4   6   5      109.49       97.20      3.65 o 
   5   6   5       35.38       31.80     17.03 o 
   6   6   5        9.93        9.59      1.90 o 
   7   6   5      150.17      144.17      4.15 o 
   8   6   5        0.36        1.45      1.90 o 
   9   6   5      142.51      164.75      7.47 o 
  10   6   5      104.18      103.58      4.02 o 
  11   6   5        0.84       -1.16      2.30 o 
  12   6   5       87.13       93.19      5.65 o 
  13   6   5       60.51       63.00      6.32 o 
  14   6   5      154.13      152.82     10.05 o 
 -14   7   5       30.11       20.88      9.29 o 
 -13   7   5       63.45       71.25     10.02 o 
 -12   7   5        3.61        3.38      5.35 o 
 -11   7   5        5.41       10.01      4.89 o 
 -10   7   5       84.28       80.32      7.00 o 
  -9   7   5      666.66      667.45     18.08 o 
  -8   7   5      119.89      115.95      4.90 o 
  -7   7   5        8.66        5.34     13.66 o 
  -6   7   5     1130.74     1157.34     21.35 o 
  -5   7   5      145.56      148.62      4.50 o 
  -4   7   5      398.82      473.56     14.51 o 
  -3   7   5       27.67       40.21      1.54 o 
  -2   7   5       22.33       22.27      4.91 o 
  -1   7   5       51.56       67.13      4.06 o 
   0   7   5       12.41       13.57      1.50 o 
   1   7   5       48.58       31.67      2.20 o 
   2   7   5      536.10      557.89     45.86 o 
   3   7   5     1115.63     1124.26     38.70 o 
   4   7   5      247.93      251.08      8.38 o 
   5   7   5       32.45       26.45      2.34 o 
   6   7   5        6.03        4.84      1.54 o 
   7   7   5       77.75       86.04      2.96 o 
   8   7   5        0.00       -2.24      2.24 o 
   9   7   5      315.38      326.92     15.91 o 
  10   7   5      372.54      404.65      9.56 o 
  11   7   5      345.29      355.21     11.96 o 
  12   7   5        0.32        1.78      5.27 o 
  13   7   5       17.81       19.79      6.59 o 
 -13   8   5       16.44        5.22      8.92 o 
 -12   8   5       46.03       57.20      7.75 o 
 -11   8   5        1.47       -3.97      5.09 o 
 -10   8   5       15.30       14.98      4.60 o 
  -9   8   5      106.79       95.08      6.34 o 
  -8   8   5       97.30       82.38      3.84 o 
  -7   8   5      151.75      132.63      4.87 o 
  -6   8   5       17.71       20.09      3.65 o 
  -5   8   5        0.33        1.04     14.26 o 
  -4   8   5       16.02       24.77      2.27 o 
  -3   8   5      171.48      175.77      5.17 o 
  -2   8   5        9.05       18.71      1.76 o 
  -1   8   5       64.53       59.69      2.64 o 
   0   8   5        5.71        5.83      1.84 o 
   1   8   5     1370.19     1375.44     25.98 o 
   2   8   5      355.09      359.00      8.63 o 
   3   8   5       48.95       37.58      6.10 o 
   4   8   5       20.34       18.13      2.89 o 
   5   8   5      390.90      405.27     10.16 o 
   6   8   5      583.36      572.97     14.85 o 
   7   8   5      285.99      323.47      7.51 o 
   8   8   5        6.44       12.44      2.50 o 
   9   8   5        2.49        4.36      3.84 o 
  10   8   5        3.29       -1.19      4.29 o 
  11   8   5       38.77       35.43      5.23 o 
  12   8   5       22.68       21.79      5.39 o 
  13   8   5       15.79       17.13      5.99 o 
 -12   9   5        6.71       -4.97      4.97 o 
 -11   9   5      113.53      114.37      8.70 o 
 -10   9   5        0.05        3.38      6.76 o 
  -9   9   5        0.69        2.12      4.57 o 
  -8   9   5        4.63       -3.90      4.11 o 
  -7   9   5       10.16        7.92      3.39 o 
  -6   9   5        1.17       -2.70      2.96 o 
  -5   9   5        5.40        6.23      2.20 o 
  -4   9   5      495.18      492.64     11.19 o 
  -3   9   5       26.58       34.47      2.48 o 
  -2   9   5      278.20      242.15      6.84 o 
  -1   9   5        1.56        0.73      1.58 o 
   0   9   5      189.86      218.90      6.26 o 
   1   9   5      229.27      231.36      6.43 o 
   2   9   5       11.20        9.40      2.24 o 
   3   9   5       64.78       67.81     12.33 o 
   4   9   5      261.76      266.18     48.14 o 
   5   9   5       45.86       40.96      3.12 o 
   6   9   5       13.29       18.58      2.44 o 
   7   9   5      139.97      142.18      4.43 o 
   8   9   5      216.91      218.89      7.22 o 
   9   9   5       65.05       67.60      5.08 o 
  10   9   5        0.23       -5.22      5.53 o 
  11   9   5       67.77       68.81      5.53 o 
  12   9   5        5.86        0.47      4.71 o 
 -12  10   5        3.23        3.32      8.29 o 
 -11  10   5       30.09       17.33      5.69 o 
 -10  10   5       10.93       12.63      5.61 o 
  -9  10   5        0.92       -0.60      7.15 o 
  -8  10   5       39.24       37.79      5.90 o 
  -7  10   5       49.59       52.03      5.28 o 
  -6  10   5        0.04        3.50      2.92 o 
  -5  10   5        3.34        4.89      3.24 o 
  -4  10   5      293.82      273.20      8.34 o 
  -3  10   5      204.34      199.14      6.20 o 
  -2  10   5      551.77      549.50     13.35 o 
  -1  10   5      360.26      323.22      8.48 o 
   0  10   5      126.20      128.72      5.17 o 
   1  10   5      916.08      910.44     20.14 o 
   2  10   5        0.43       -1.05      2.50 o 
   3  10   5      341.69      345.81     10.28 o 
   4  10   5        0.17        5.83      3.26 o 
   5  10   5      186.58      178.57      6.74 o 
   6  10   5       57.56       63.44      3.02 o 
   7  10   5        7.87        6.69      3.58 o 
   8  10   5       27.33       27.94      5.07 o 
   9  10   5        7.12        4.68      4.75 o 
  10  10   5        0.33       -4.17      4.75 o 
  11  10   5       17.40       12.80      5.76 o 
 -11  11   5       91.63       89.92      9.41 o 
 -10  11   5        0.54       -6.73      8.65 o 
  -9  11   5       59.58       47.67      7.53 o 
  -8  11   5       36.71       25.10      7.90 o 
  -7  11   5       39.34       47.44      5.60 o 
  -6  11   5       37.40       45.12      5.46 o 
  -5  11   5      193.48      200.05     11.50 o 
  -4  11   5       19.67       19.57      2.80 o 
  -3  11   5      786.96      801.57     19.81 o 
  -2  11   5      133.21      142.93      5.44 o 
  -1  11   5        2.65        2.24      2.78 o 
   0  11   5      121.77      105.17      4.50 o 
   1  11   5       57.16       59.69      3.39 o 
   2  11   5       15.94       17.47      2.78 o 
   3  11   5        8.42        4.36      2.99 o 
   4  11   5       62.81       63.13      4.78 o 
   5  11   5        0.05        0.60      2.92 o 
   6  11   5       27.07       33.91      4.26 o 
   7  11   5       10.97       11.50      3.37 o 
   8  11   5       66.09       66.40      4.90 o 
   9  11   5       28.42       32.03      4.60 o 
  10  11   5       75.66       77.14      7.71 o 
 -10  12   5       46.54       40.44      7.45 o 
  -9  12   5       73.29       79.88      9.45 o 
  -8  12   5       65.52       74.87     10.27 o 
  -7  12   5       61.44       61.46      7.27 o 
  -6  12   5        7.63       23.02      7.96 o 
  -5  12   5      128.79      132.43      9.36 o 
  -4  12   5       29.82       41.27      5.85 o 
  -3  12   5      296.47      336.73     16.12 o 
  -2  12   5       91.06       78.72      4.76 o 
  -1  12   5        6.15        2.70      3.55 o 
   0  12   5       20.79       18.71      3.17 o 
   1  12   5        1.05        1.98      2.70 o 
   2  12   5       24.88       20.15      4.09 o 
   3  12   5        9.58       16.14      4.05 o 
   4  12   5        1.13        2.78      4.23 o 
   5  12   5       61.42       63.38      4.66 o 
   6  12   5       68.56       80.02      6.26 o 
   7  12   5       34.33       20.81      4.97 o 
   8  12   5        3.98        6.86      4.22 o 
   9  12   5       29.04       32.59      4.92 o 
  -9  13   5        3.50        5.41      7.68 o 
  -8  13   5        9.87        8.33      9.44 o 
  -7  13   5       65.49       66.80      7.04 o 
  -6  13   5        2.39       11.39      6.20 o 
  -5  13   5       39.31       37.20      6.65 o 
  -4  13   5      482.59      537.18     21.87 o 
  -3  13   5      593.84      712.14     27.79 o 
  -2  13   5        0.00       -4.03      5.16 o 
  -1  13   5       16.24       14.18      6.92 o 
   0  13   5       19.69       18.02      7.53 o 
   1  13   5        5.08        6.39      4.56 o 
   2  13   5        3.66        0.66      3.70 o 
   3  13   5        0.07        1.65      4.22 o 
   4  13   5       31.98       23.41      4.01 o 
   5  13   5        0.46        4.23      4.11 o 
   6  13   5       11.12        7.92      8.05 o 
   7  13   5       27.00       19.21      5.85 o 
   8  13   5        1.56       -1.26      6.35 o 
  -7  14   5        4.66       -8.33      9.20 o 
  -6  14   5      131.35      113.68      9.71 o 
  -5  14   5      125.48      134.68     11.14 o 
  -4  14   5        0.38        7.03      8.93 o 
  -3  14   5       30.98       34.76      6.62 o 
  -2  14   5      137.49      127.24     10.64 o 
  -1  14   5      163.64      148.03     12.07 o 
   0  14   5       11.12        9.01      6.44 o 
   1  14   5       14.49        5.22      8.51 o 
   2  14   5        9.77        3.32      5.51 o 
   3  14   5       63.96       62.48      6.81 o 
   4  14   5        0.75        5.64      6.61 o 
   5  14   5       44.98       52.15      7.28 o 
   6  14   5       29.15       15.69      8.44 o 
   7  14   5      127.48      109.21     12.07 o 
  -5  15   5       58.79       83.40     12.62 o 
  -4  15   5       20.79        9.40     10.67 o 
  -3  15   5       23.01       16.07      6.00 o 
  -2  15   5      159.51      175.09     12.48 o 
  -1  15   5       65.56       59.69      8.92 o 
   0  15   5       87.23       82.22      9.58 o 
   1  15   5       20.95       21.49      7.47 o 
   2  15   5       15.41        1.71      9.77 o 
   3  15   5       49.05       28.46      7.37 o 
   4  15   5        7.08        5.83      7.90 o 
 -14   0   6      133.61      135.25      9.08 o 
 -12   0   6       13.09       11.22      2.83 o 
 -10   0   6      105.18      107.18      4.21 o 
  -8   0   6       11.61       13.69      1.75 o 
  -6   0   6        4.82        2.83      0.74 o 
  -4   0   6     2669.40     2969.50     48.10 o 
  -2   0   6     7376.16     7894.13    250.02 o 
   0   0   6       40.29       48.12      1.02 o 
   2   0   6      756.03      856.67     11.92 o 
   4   0   6     1148.75     1246.64     19.56 o 
   6   0   6     2334.76     2499.55     38.34 o 
   8   0   6       51.21       47.22      2.24 o 
  10   0   6      388.93      387.25     11.20 o 
  12   0   6       18.61       16.20      5.24 o 
  14   0   6        1.85        1.84      8.26 o 
 -15   1   6        2.78        3.26      3.78 o 
 -14   1   6       23.20       20.52      3.72 o 
 -13   1   6        0.18       -1.62      2.28 o 
 -12   1   6       13.05       12.35      2.95 o 
 -11   1   6        2.16        3.46      2.12 o 
 -10   1   6      517.77      504.82      8.79 o 
  -9   1   6       44.26       46.69      3.59 o 
  -8   1   6      687.01      690.27     11.10 o 
  -7   1   6      176.01      176.37      6.16 o 
  -6   1   6       98.53       90.01      2.07 o 
  -5   1   6      821.39      852.18     10.96 o 
  -4   1   6      596.57      662.88      9.17 o 
  -3   1   6      955.42     1033.00     11.41 o 
  -2   1   6      280.54      311.44      6.04 o 
  -1   1   6        0.19        1.04      0.63 o 
   0   1   6       86.71       88.60      4.04 o 
   1   1   6      668.61      680.81      6.92 o 
   2   1   6      118.01      151.01      4.07 o 
   3   1   6      509.34      560.30      5.70 o 
   4   1   6      440.96      504.77      6.04 o 
   5   1   6      352.35      342.87      4.20 o 
   6   1   6      348.96      389.70      6.26 o 
   7   1   6     1137.16     1117.15     13.28 o 
   8   1   6      328.80      338.77      5.54 o 
   9   1   6       36.73       39.11      2.84 o 
  10   1   6       44.98       44.70      2.37 o 
  11   1   6        1.96        2.92      1.96 o 
  12   1   6       18.89       18.79      3.06 o 
  13   1   6       12.87       10.52      5.55 o 
  14   1   6      147.73      156.49      8.68 o 
 -15   2   6        0.58        2.03      3.71 o 
 -14   2   6        5.81        5.98      3.87 o 
 -13   2   6       12.36       16.66      2.58 o 
 -12   2   6       42.50       44.24      2.25 o 
 -11   2   6      718.27      726.72     13.49 o 
 -10   2   6      177.85      175.28      4.70 o 
  -9   2   6      149.63      150.02      3.92 o 
  -8   2   6        1.74        3.39      1.75 o 
  -7   2   6      165.10      160.97      3.13 o 
  -6   2   6       26.61       31.56      1.12 o 
  -5   2   6       42.75       45.74      1.22 o 
  -4   2   6     1546.74     1641.30     22.41 o 
  -3   2   6     2961.89     3197.23     38.59 o 
  -2   2   6     1055.85     1099.30     31.23 o 
  -1   2   6        0.01        0.43      0.43 o 
   0   2   6       18.33       19.64      0.52 o 
   1   2   6      675.28      705.05     16.61 o 
   2   2   6        4.63        7.85      0.79 o 
   3   2   6        5.23        0.68      0.76 o 
   4   2   6      223.99      234.46      7.31 o 
   5   2   6     1062.55     1051.99     16.91 o 
   6   2   6      236.39      224.00      3.63 o 
   7   2   6      734.88      756.20     10.32 o 
   8   2   6      268.67      279.43      4.76 o 
   9   2   6      262.64      276.68      8.69 o 
  10   2   6       28.51       33.31      2.29 o 
  11   2   6       10.66       16.33      3.67 o 
  12   2   6        5.75        6.18      2.73 o 
  13   2   6       23.58       35.82      4.68 o 
  14   2   6        2.33       -5.02      5.02 o 
 -15   3   6       15.21       17.68      8.62 o 
 -14   3   6      134.23      144.88      8.03 o 
 -13   3   6       14.52       14.92      3.39 o 
 -12   3   6        7.27        6.48      2.60 o 
 -11   3   6       23.71       28.19      3.47 o 
 -10   3   6       10.82        6.71      2.22 o 
  -9   3   6      716.43      700.16     12.50 o 
  -8   3   6      881.53      847.03     14.09 o 
  -7   3   6        0.70        0.94      1.32 o 
  -6   3   6      701.37      712.39     14.49 o 
  -5   3   6       51.10       52.19      1.80 o 
  -4   3   6     1033.28     1052.25     15.25 o 
  -3   3   6      518.47      529.63      6.82 o 
  -2   3   6      164.95      211.54      3.32 o 
  -1   3   6       24.12       29.87      0.89 o 
   0   3   6     1636.59     1782.94     26.60 o 
   1   3   6      198.23      197.89      3.56 o 
   2   3   6       65.88       78.33      1.73 o 
   3   3   6        0.64        3.04      0.72 o 
   4   3   6      545.64      546.72     28.29 o 
   5   3   6      358.25      322.25      4.47 o 
   6   3   6       11.11       12.61      1.21 o 
   7   3   6      153.16      137.86      2.85 o 
   8   3   6        1.83        1.82      1.27 o 
   9   3   6        5.04        6.16      1.43 o 
  10   3   6       78.00       81.16      3.50 o 
  11   3   6        1.43        3.46      4.13 o 
  12   3   6      155.98      157.59     12.66 o 
  13   3   6       24.95       31.58      3.73 o 
  14   3   6       10.53       11.72      5.57 o 
 -15   4   6        4.58       13.63      6.73 o 
 -14   4   6       29.10       25.01      3.74 o 
 -13   4   6       40.13       39.62      4.09 o 
 -12   4   6        3.98        7.69      5.95 o 
 -11   4   6        8.57        2.24      2.78 o 
 -10   4   6       41.76       34.00      2.75 o 
  -9   4   6      297.24      278.38     33.71 o 
  -8   4   6        0.73        1.39      7.61 o 
  -7   4   6        5.43        3.53      8.93 o 
  -6   4   6     1403.62     1438.38     41.49 o 
  -5   4   6      136.66      158.56     16.45 o 
  -4   4   6      100.63       92.07      2.45 o 
  -3   4   6      129.23      150.93      3.78 o 
  -2   4   6      316.50      351.63     10.30 o 
  -1   4   6     1717.84     1817.60     61.99 o 
   0   4   6       67.99       71.34      2.14 o 
   1   4   6      626.60      674.53     14.21 o 
   2   4   6      187.50      175.66      3.13 o 
   3   4   6      144.38      147.27      3.00 o 
   4   4   6      183.25      175.10     10.03 o 
   5   4   6        0.02       -0.09      1.18 o 
   6   4   6       64.33       86.08      2.13 o 
   7   4   6       29.24       28.25      1.44 o 
   8   4   6       22.82       16.12      1.48 o 
   9   4   6       16.40       14.69      3.96 o 
  10   4   6       42.65       46.09      3.10 o 
  11   4   6       45.26       51.64      7.70 o 
  12   4   6        1.36        3.32      3.36 o 
  13   4   6       92.56       96.67      9.88 o 
  14   4   6      293.66      287.60     12.69 o 
 -14   5   6       37.83       28.81      4.72 o 
 -13   5   6       14.04        5.41      4.54 o 
 -12   5   6       25.93       26.50      4.69 o 
 -11   5   6        1.89       11.89      6.00 o 
 -10   5   6      119.12      110.58      4.44 o 
  -9   5   6        0.64        1.12      2.04 o 
  -8   5   6      521.79      468.07     10.55 o 
  -7   5   6      308.89      299.35     11.58 o 
  -6   5   6      256.77      228.46      5.51 o 
  -5   5   6      513.75      481.49      9.75 o 
  -4   5   6      161.10      139.39      3.75 o 
  -3   5   6        3.17        3.46      2.60 o 
  -2   5   6        0.20       -0.62      0.86 o 
  -1   5   6      129.88      164.43      3.02 o 
   0   5   6      695.00      724.13     11.05 o 
   1   5   6      292.20      261.58      4.82 o 
   2   5   6      804.63      856.34     13.84 o 
   3   5   6      139.02      138.41      4.76 o 
   4   5   6      204.36      238.02      6.51 o 
   5   5   6        0.29        0.29      1.42 o 
   6   5   6      137.27      140.83      3.66 o 
   7   5   6        0.80        0.68      1.50 o 
   8   5   6      201.43      192.28      4.13 o 
   9   5   6        0.82        1.74      1.61 o 
  10   5   6       22.23       26.62      8.38 o 
  11   5   6      153.90      161.11     16.44 o 
  12   5   6      144.81      148.43      6.54 o 
  13   5   6       25.70       32.96      6.44 o 
  14   5   6       80.40       59.31      6.64 o 
 -14   6   6        3.54       -0.66      5.29 o 
 -13   6   6       74.78       82.37      9.15 o 
 -12   6   6       60.63       57.81      6.92 o 
 -11   6   6       39.02       39.72      5.33 o 
 -10   6   6       31.93       33.62      5.56 o 
  -9   6   6       92.46       81.78      3.68 o 
  -8   6   6      277.55      274.39     24.01 o 
  -7   6   6       65.55       67.96      3.05 o 
  -6   6   6      107.46      102.58      6.18 o 
  -5   6   6       77.35       75.75      3.39 o 
  -4   6   6      199.37      159.27      9.18 o 
  -3   6   6        2.47        4.95      0.96 o 
  -2   6   6        0.99        7.17      0.82 o 
  -1   6   6       11.72       13.16      1.80 o 
   0   6   6     1307.45     1322.73     21.11 o 
   1   6   6      368.51      348.19      6.39 o 
   2   6   6      272.16      260.65     11.18 o 
   3   6   6      228.27      221.52      7.37 o 
   4   6   6      335.56      288.17     17.29 o 
   5   6   6      179.83      179.02     11.19 o 
   6   6   6        0.00        1.54      1.44 o 
   7   6   6        8.73       10.22      1.86 o 
   8   6   6        6.10        8.63      2.04 o 
   9   6   6       18.06       21.24      1.97 o 
  10   6   6        0.55        1.92      2.87 o 
  11   6   6       27.31       31.12      3.47 o 
  12   6   6       16.69       12.11      5.72 o 
  13   6   6       88.92       85.50      7.67 o 
 -13   7   6       26.79       25.42      5.66 o 
 -12   7   6        6.07        4.89      5.43 o 
 -11   7   6      106.54      101.21      8.51 o 
 -10   7   6      100.51       91.16      6.21 o 
  -9   7   6       44.47       44.14      5.51 o 
  -8   7   6       27.28       16.01      3.19 o 
  -7   7   6       57.23       50.58      7.57 o 
  -6   7   6      771.76      694.38     17.32 o 
  -5   7   6        0.01       -0.50      1.85 o 
  -4   7   6      248.08      197.91      5.17 o 
  -3   7   6      164.47      141.27      8.78 o 
  -2   7   6        8.18        8.54      0.87 o 
  -1   7   6        4.87        4.36      0.91 o 
   0   7   6      219.88      179.07      3.98 o 
   1   7   6        1.02        1.32      1.64 o 
   2   7   6      728.75      732.53     13.87 o 
   3   7   6       23.31       25.36      1.89 o 
   4   7   6        8.09        9.67      3.67 o 
   5   7   6        4.54        5.28      5.78 o 
   6   7   6        2.62        4.09      1.86 o 
   7   7   6      102.04      111.07      4.07 o 
   8   7   6      389.36      409.33     17.78 o 
   9   7   6        4.70        5.80      1.72 o 
  10   7   6      224.22      222.84      9.27 o 
  11   7   6        3.14        3.44      4.04 o 
  12   7   6        0.96        0.80      4.19 o 
  13   7   6        2.13        5.07      4.36 o 
 -13   8   6        3.27        6.81      7.21 o 
 -12   8   6      113.64      129.08      9.42 o 
 -11   8   6       17.55       19.00      6.45 o 
 -10   8   6       15.45        9.45      4.50 o 
  -9   8   6        0.53       -5.55      5.55 o 
  -8   8   6       17.87        8.15      5.24 o 
  -7   8   6      287.16      269.44      8.28 o 
  -6   8   6       12.36        9.82      2.51 o 
  -5   8   6      836.35      759.25     15.53 o 
  -4   8   6        2.91       -0.33      1.53 o 
  -3   8   6       20.78       30.31      2.15 o 
  -2   8   6      255.79      228.42      5.90 o 
  -1   8   6       39.92       38.00      2.41 o 
   0   8   6      579.57      542.03     12.50 o 
   1   8   6      107.85      145.08      4.11 o 
   2   8   6       36.10       32.59      2.23 o 
   3   8   6     1915.58     2001.94     67.57 o 
   4   8   6       92.14      107.98      9.29 o 
   5   8   6        8.10       12.78      2.31 o 
   6   8   6       88.61       93.73      6.52 o 
   7   8   6       31.11       33.79      4.24 o 
   8   8   6       72.40       73.49      5.61 o 
   9   8   6      161.83      175.34     13.46 o 
  10   8   6       54.40       43.82      6.24 o 
  11   8   6       92.63       86.10      5.89 o 
  12   8   6        0.16       -1.26      5.69 o 
 -12   9   6       53.80       55.37      7.26 o 
 -11   9   6        0.12        8.91      5.10 o 
 -10   9   6       20.45       22.33      5.61 o 
  -9   9   6      134.57      160.56     10.31 o 
  -8   9   6       84.96      103.51      6.95 o 
  -7   9   6        2.37        6.03      3.64 o 
  -6   9   6       58.82       50.86      3.25 o 
  -5   9   6       12.66       11.33      2.30 o 
  -4   9   6      561.32      597.44     13.53 o 
  -3   9   6       65.46       83.11      3.86 o 
  -2   9   6      207.43      178.80      5.22 o 
  -1   9   6        2.72       -1.98      1.98 o 
   0   9   6        0.01        3.44      2.11 o 
   1   9   6        0.22        0.00      0.66 o 
   2   9   6      159.23      136.41      4.75 o 
   3   9   6        4.59        2.47      5.15 o 
   4   9   6      294.20      273.75      8.09 o 
   5   9   6      131.52      138.49      5.17 o 
   6   9   6       75.42       76.58      3.29 o 
   7   9   6      263.83      286.65      7.27 o 
   8   9   6        8.59       10.20      3.27 o 
   9   9   6       21.80       29.86      5.33 o 
  10   9   6      226.20      236.05     10.50 o 
  11   9   6       29.98       28.63      6.18 o 
  12   9   6      142.18      125.96      8.21 o 
 -12  10   6       67.90       73.47     10.46 o 
 -11  10   6       66.36       81.04      8.64 o 
 -10  10   6       68.09       68.54      8.89 o 
  -9  10   6       62.66       69.62      6.51 o 
  -8  10   6       22.69       24.04      7.18 o 
  -7  10   6       24.23       25.10      4.56 o 
  -6  10   6        0.10       -3.50      3.50 o 
  -5  10   6        2.24       -0.99      2.12 o 
  -4  10   6      234.31      222.28      7.03 o 
  -3  10   6       21.84       19.57      2.95 o 
  -2  10   6        6.92       12.17      2.66 o 
  -1  10   6        1.84        8.29      2.67 o 
   0  10   6       18.66       13.75      2.29 o 
   1  10   6        5.00        5.87      2.33 o 
   2  10   6        8.27       10.85      2.89 o 
   3  10   6      198.39      197.99      6.64 o 
   4  10   6      132.70      124.87      5.09 o 
   5  10   6       45.10       52.73      4.49 o 
   6  10   6      159.54      155.45      6.09 o 
   7  10   6       15.29       11.26      2.75 o 
   8  10   6       28.10       38.10      5.22 o 
   9  10   6        1.98       -0.39      3.62 o 
  10  10   6        0.73       -4.50      4.56 o 
  11  10   6        8.95        8.05      5.08 o 
 -11  11   6       28.16       28.54      8.86 o 
 -10  11   6        0.50        2.44      5.61 o 
  -9  11   6        0.00       -5.75      5.75 o 
  -8  11   6       38.47       34.00      6.16 o 
  -7  11   6        7.81        1.39      6.16 o 
  -6  11   6        6.36        3.17      5.30 o 
  -5  11   6       53.99       47.78      6.07 o 
  -4  11   6      157.93      196.14     11.39 o 
  -3  11   6      139.45      124.15      4.89 o 
  -2  11   6      417.00      415.94     11.61 o 
  -1  11   6        0.64       -1.12      2.90 o 
   0  11   6      197.37      235.05      7.98 o 
   1  11   6      135.87      160.76      5.98 o 
   2  11   6       33.48       30.58      4.14 o 
   3  11   6        5.92        9.10      3.04 o 
   4  11   6        1.36        6.07      3.85 o 
   5  11   6       34.55       36.60      4.72 o 
   6  11   6       20.55       13.51      4.19 o 
   7  11   6       50.71       44.79      4.46 o 
   8  11   6      127.21      125.05      6.73 o 
   9  11   6       46.91       49.71      5.05 o 
  10  11   6       14.58       21.11      7.25 o 
 -10  12   6       49.24       36.41      7.36 o 
  -9  12   6       94.54      100.55     13.21 o 
  -8  12   6       38.37       35.53      6.59 o 
  -7  12   6        6.92        5.67      4.69 o 
  -6  12   6       49.73       60.70      7.10 o 
  -5  12   6       41.01       25.75      7.51 o 
  -4  12   6      225.76      255.70     12.48 o 
  -3  12   6      413.20      443.23     18.84 o 
  -2  12   6      254.89      260.42     11.29 o 
  -1  12   6      172.01      200.27     10.82 o 
   0  12   6       99.40      112.12      7.41 o 
   1  12   6        0.05       -0.13      2.93 o 
   2  12   6       91.17       91.00      5.28 o 
   3  12   6       35.60       31.58      3.38 o 
   4  12   6        6.09        9.91      3.58 o 
   5  12   6       35.30       39.41      3.98 o 
   6  12   6       12.14       10.53      5.38 o 
   7  12   6       12.34        7.33      4.98 o 
   8  12   6       47.69       43.60      7.84 o 
   9  12   6        8.40        7.07      7.39 o 
  -8  13   6        1.50       -0.33      7.17 o 
  -7  13   6        2.18       -0.07      5.36 o 
  -6  13   6        2.66        8.48      8.38 o 
  -5  13   6        0.54        5.64      6.02 o 
  -4  13   6       28.17       32.40      7.68 o 
  -3  13   6      479.52      506.34     21.24 o 
  -2  13   6       70.82       81.63      7.20 o 
  -1  13   6        0.94        8.19      7.40 o 
   0  13   6        8.34        7.03      5.05 o 
   1  13   6      107.27      107.35      7.41 o 
   2  13   6        1.29       -2.24      4.75 o 
   3  13   6        4.70       10.95      5.92 o 
   4  13   6      185.22      190.27     12.79 o 
   5  13   6       59.23       60.57      6.96 o 
   6  13   6       60.20       85.95     10.86 o 
   7  13   6       47.80       45.34      6.90 o 
   8  13   6        0.50       -3.44      6.15 o 
  -7  14   6        0.47       11.12      6.88 o 
  -6  14   6       96.26       73.75      9.36 o 
  -5  14   6      157.66      157.89     14.51 o 
  -4  14   6       73.26       86.70     10.45 o 
  -3  14   6       17.15       24.45      6.84 o 
  -2  14   6      144.13      140.61     11.58 o 
  -1  14   6       23.02       22.79      8.39 o 
   0  14   6      113.71      130.00     12.98 o 
   1  14   6        0.81        3.50      8.67 o 
   2  14   6        4.94       -6.94      7.67 o 
   3  14   6       11.07       -1.91      6.61 o 
   4  14   6        0.26        0.13      6.32 o 
   5  14   6        2.48       -3.44      7.15 o 
   6  14   6       15.07       25.75      9.82 o 
  -4  15   6       39.47       27.68      7.96 o 
  -3  15   6        1.44       -1.59      6.21 o 
  -2  15   6       84.50       86.55      9.53 o 
  -1  15   6       74.28       80.17     10.05 o 
   0  15   6       41.53       42.54      7.32 o 
   1  15   6      116.35      111.43     11.50 o 
   2  15   6       16.26       23.89      8.11 o 
   3  15   6        1.99       17.20      9.38 o 
   4  15   6       15.01        9.50      7.92 o 
 -15   0   7        0.04        0.99      7.05 o 
 -13   0   7      108.97      129.26      6.10 o 
 -11   0   7      113.17      108.19      4.40 o 
  -9   0   7      134.10      126.33      4.39 o 
  -7   0   7       84.83       86.71      2.28 o 
  -5   0   7      174.14      202.86      3.94 o 
  -3   0   7     1698.31     1801.58     33.25 o 
  -1   0   7     7958.14     4744.61    176.76 o 
   1   0   7     2308.67     2517.00     32.80 o 
   3   0   7      778.29      801.76     12.91 o 
   5   0   7      824.04      857.69     14.31 o 
   7   0   7     4396.85     4493.02     73.43 o 
   9   0   7        2.05        5.37      3.06 o 
  11   0   7        3.17       -1.84      3.16 o 
  13   0   7        0.07       -2.65      5.08 o 
 -15   1   7        9.89       11.96      7.63 o 
 -14   1   7       77.52       77.28      3.94 o 
 -13   1   7       29.75       34.12      2.78 o 
 -12   1   7       44.33       38.78      2.78 o 
 -11   1   7      118.70      115.53      3.27 o 
 -10   1   7      123.11      130.32      3.27 o 
  -9   1   7       21.30       17.56      1.37 o 
  -8   1   7        0.51        0.31      0.74 o 
  -7   1   7       23.02       23.94      1.09 o 
  -6   1   7        0.08        0.07      0.60 o 
  -5   1   7      544.86      530.62      7.55 o 
  -4   1   7       73.69       67.45      1.50 o 
  -3   1   7     1024.85     1058.87     12.37 o 
  -2   1   7        0.02        0.58      0.13 o 
  -1   1   7       53.01       64.62      1.70 o 
   0   1   7       64.66       71.93      1.07 o 
   1   1   7        5.70       10.02      0.44 o 
   2   1   7      158.49      173.15      3.31 o 
   3   1   7      108.95      113.73      1.46 o 
   4   1   7      269.05      275.77      3.53 o 
   5   1   7      755.75      732.13      9.02 o 
   6   1   7     1504.04     1518.36     23.50 o 
   7   1   7      565.99      583.36      8.06 o 
   8   1   7      549.82      541.21      8.00 o 
   9   1   7      303.27      319.75      5.98 o 
  10   1   7        8.65       10.42      1.83 o 
  11   1   7        7.34        7.75      2.20 o 
  12   1   7       25.20       28.60      2.83 o 
  13   1   7        0.13       -4.01      4.01 o 
  14   1   7        0.48        1.92      4.59 o 
 -14   2   7        8.15        3.68      3.45 o 
 -13   2   7        5.49        4.52      3.11 o 
 -12   2   7        0.29        3.13      1.96 o 
 -11   2   7      120.25      134.50      3.80 o 
 -10   2   7        1.06        0.33      1.49 o 
  -9   2   7       24.08       20.74      1.86 o 
  -8   2   7      559.66      539.78      9.26 o 
  -7   2   7        0.46       -0.91      0.92 o 
  -6   2   7       58.02       52.18      3.86 o 
  -5   2   7       87.73       85.40      2.16 o 
  -4   2   7       44.79       63.06      1.81 o 
  -3   2   7        0.73       -0.07      0.37 o 
  -2   2   7      291.03      326.07     14.23 o 
  -1   2   7        0.04        0.50      1.02 o 
   0   2   7      233.62      238.48      7.84 o 
   1   2   7      505.41      547.57     17.65 o 
   2   2   7      163.91      181.25      2.51 o 
   3   2   7     1118.81     1224.88     12.86 o 
   4   2   7      125.03      142.86      2.01 o 
   5   2   7      270.83      297.29      4.24 o 
   6   2   7      333.41      341.96      5.13 o 
   7   2   7      298.91      309.81      5.88 o 
   8   2   7      152.39      143.70      8.44 o 
   9   2   7       19.02       17.78      1.49 o 
  10   2   7       10.74       10.13      1.55 o 
  11   2   7      134.32      134.85      4.61 o 
  12   2   7        8.15        6.39      4.87 o 
  13   2   7       31.87       33.80     10.07 o 
  14   2   7       12.31       12.34      5.20 o 
 -15   3   7        0.38       -2.78      8.21 o 
 -14   3   7        0.00       -1.26      4.18 o 
 -13   3   7        8.12        6.03      3.60 o 
 -12   3   7       17.14       19.21      3.99 o 
 -11   3   7      392.34      375.86     15.99 o 
 -10   3   7      569.22      544.26     14.62 o 
  -9   3   7        1.69        1.00      1.60 o 
  -8   3   7      296.41      283.17      5.79 o 
  -7   3   7      672.05      693.02     25.89 o 
  -6   3   7      752.30      775.66     37.92 o 
  -5   3   7       47.67       60.58      1.27 o 
  -4   3   7      250.01      245.87     15.40 o 
  -3   3   7      155.28      164.58      2.63 o 
  -2   3   7      299.86      319.83      4.95 o 
  -1   3   7       35.15       39.55      1.17 o 
   0   3   7      480.06      553.27     15.39 o 
   1   3   7      354.74      380.41      4.80 o 
   2   3   7        0.33       -0.45      1.32 o 
   3   3   7     1838.48     1942.68     89.51 o 
   4   3   7      143.85      170.04      4.06 o 
   5   3   7       62.09       63.24      1.54 o 
   6   3   7      194.91      210.90      3.55 o 
   7   3   7        5.96        5.38      1.22 o 
   8   3   7        5.24        7.78      1.40 o 
   9   3   7       10.20       11.61      1.33 o 
  10   3   7       34.27       37.00      2.84 o 
  11   3   7      101.45      117.12      4.98 o 
  12   3   7      161.83      179.21     10.99 o 
  13   3   7       52.47       57.19      5.30 o 
  14   3   7        0.73        0.60      4.11 o 
 -14   4   7        3.06       -1.26      3.45 o 
 -13   4   7        1.51        1.71      3.64 o 
 -12   4   7       13.22        7.92      5.67 o 
 -11   4   7       16.49       23.49      5.67 o 
 -10   4   7       15.14       17.00      2.61 o 
  -9   4   7       75.56       68.06      3.20 o 
  -8   4   7      112.10      104.57      3.92 o 
  -7   4   7       93.20       92.75      3.37 o 
  -6   4   7      474.87      473.38     25.47 o 
  -5   4   7     1364.07     1394.17     28.49 o 
  -4   4   7        4.90        9.33      3.04 o 
  -3   4   7        7.03       13.65      1.01 o 
  -2   4   7      103.75      124.97      2.93 o 
  -1   4   7      672.40      774.47     27.73 o 
   0   4   7      423.05      443.78     15.88 o 
   1   4   7      303.27      295.13      4.60 o 
   2   4   7      375.89      442.72      6.78 o 
   3   4   7        1.15        4.28      0.99 o 
   4   4   7       77.60      104.66      5.54 o 
   5   4   7      554.76      527.99      8.30 o 
   6   4   7        6.27        6.37      0.74 o 
   7   4   7       76.48       81.18      2.20 o 
   8   4   7       14.79        8.89      1.55 o 
   9   4   7      156.36      174.52      4.17 o 
  10   4   7       44.97       52.45      4.16 o 
  11   4   7        9.51       12.82      3.09 o 
  12   4   7       74.26       78.91      4.12 o 
  13   4   7        9.01        8.92      3.29 o 
  14   4   7        0.00       -0.13      5.79 o 
 -14   5   7      138.73      131.68      7.09 o 
 -13   5   7       75.97       85.65      6.77 o 
 -12   5   7        5.28       -1.98      3.82 o 
 -11   5   7        7.39        7.82      5.42 o 
 -10   5   7       13.72       17.74      3.77 o 
  -9   5   7      115.06      103.51      3.80 o 
  -8   5   7       73.42       74.95      3.20 o 
  -7   5   7      137.71      123.24      5.31 o 
  -6   5   7      171.94      170.90     11.94 o 
  -5   5   7      564.04      592.96     17.83 o 
  -4   5   7      608.35      647.24     11.91 o 
  -3   5   7       65.38       56.96      2.09 o 
  -2   5   7      671.25      687.34     11.86 o 
  -1   5   7      624.86      639.28     19.82 o 
   0   5   7        1.84        2.87      0.65 o 
   1   5   7       28.25       24.02      1.76 o 
   2   5   7      494.26      564.37      8.71 o 
   3   5   7      314.51      283.67     12.58 o 
   4   5   7     1367.36     1380.48     21.12 o 
   5   5   7        4.77        5.11      1.26 o 
   6   5   7      281.22      252.40      5.58 o 
   7   5   7       12.71       12.97      2.31 o 
   8   5   7       69.89       77.74      3.40 o 
   9   5   7       31.06       28.49      2.20 o 
  10   5   7        6.81        2.38      3.19 o 
  11   5   7      361.75      401.92     29.32 o 
  12   5   7        1.56        2.75      5.72 o 
  13   5   7        0.09        0.86      5.62 o 
 -14   6   7       19.20       21.94      8.23 o 
 -13   6   7        2.29       -1.78      7.33 o 
 -12   6   7       42.24       44.69      5.87 o 
 -11   6   7        3.79       -1.91      4.09 o 
 -10   6   7        2.68        0.13      2.93 o 
  -9   6   7        1.97       -0.86      4.04 o 
  -8   6   7      124.84      110.41      4.10 o 
  -7   6   7      462.73      463.32     10.68 o 
  -6   6   7      940.25      888.84     37.46 o 
  -5   6   7     2141.86     2049.41     47.98 o 
  -4   6   7      395.75      482.27     29.45 o 
  -3   6   7       38.89       40.72      1.52 o 
  -2   6   7       33.86       40.91      1.52 o 
  -1   6   7      574.68      577.41      9.30 o 
   0   6   7        7.23        9.24      1.19 o 
   1   6   7        4.08       10.86      1.23 o 
   2   6   7       42.11       39.39      5.06 o 
   3   6   7      380.32      365.41     13.27 o 
   4   6   7      158.40      173.76     22.20 o 
   5   6   7        0.96        0.90     15.39 o 
   6   6   7      105.36      105.59      3.26 o 
   7   6   7        1.79        1.17      3.59 o 
   8   6   7      121.67      121.69      3.39 o 
   9   6   7       43.71       41.87      2.44 o 
  10   6   7      307.82      323.21     13.57 o 
  11   6   7      405.69      423.39     10.27 o 
  12   6   7      125.47      136.20      7.22 o 
  13   6   7       14.43        9.60      4.38 o 
 -13   7   7       13.34        7.03      6.34 o 
 -12   7   7       10.42        6.69      6.10 o 
 -11   7   7       10.29       11.39      6.42 o 
 -10   7   7        0.70        0.26      4.01 o 
  -9   7   7        7.72        3.44      3.38 o 
  -8   7   7        0.94       -4.68      4.96 o 
  -7   7   7       11.54       13.13      6.17 o 
  -6   7   7       16.22       24.35      3.83 o 
  -5   7   7        0.15        5.29      2.23 o 
  -4   7   7      252.83      213.67      5.71 o 
  -3   7   7       73.97       68.14      2.69 o 
  -2   7   7        6.61        7.75      0.88 o 
  -1   7   7       91.93       96.27      2.31 o 
   0   7   7        9.60        4.94      1.27 o 
   1   7   7        0.07        1.65      1.38 o 
   2   7   7      846.36      828.36     34.06 o 
   3   7   7        4.47        2.36     12.42 o 
   4   7   7       17.75       17.97      7.83 o 
   5   7   7        1.21        2.05      3.93 o 
   6   7   7       27.34       33.12      2.40 o 
   7   7   7       41.82       45.58      3.79 o 
   8   7   7      239.37      252.84     10.13 o 
   9   7   7       33.61       26.85      8.09 o 
  10   7   7       12.18       12.94      4.03 o 
  11   7   7       14.95       17.00      4.23 o 
  12   7   7       34.13       27.00      4.90 o 
  13   7   7       13.74       14.86      4.45 o 
 -13   8   7       56.68       50.40      7.62 o 
 -12   8   7       68.22       62.87      8.25 o 
 -11   8   7        0.01       -0.73      7.08 o 
 -10   8   7      101.96       97.32      7.54 o 
  -9   8   7       28.60       23.57      4.11 o 
  -8   8   7       24.07       27.85      5.93 o 
  -7   8   7       72.42       80.03      6.40 o 
  -6   8   7        4.02        1.71      2.51 o 
  -5   8   7        3.70        0.47      1.99 o 
  -4   8   7       58.50       57.45      2.96 o 
  -3   8   7        0.07        3.11      1.78 o 
  -2   8   7       25.46       30.40      2.42 o 
  -1   8   7       22.88       14.79      1.81 o 
   0   8   7       17.47       13.87      1.88 o 
   1   8   7       49.10       39.31      2.35 o 
   2   8   7      197.52      194.13      5.66 o 
   3   8   7     1900.63     1881.08     51.04 o 
   4   8   7      246.92      263.06     27.83 o 
   5   8   7      215.70      230.15     32.83 o 
   6   8   7       30.90       35.98      2.69 o 
   7   8   7       47.31       43.67      5.01 o 
   8   8   7       28.05       34.06      5.03 o 
   9   8   7      396.85      434.50     20.71 o 
  10   8   7       47.16       43.93      5.07 o 
  11   8   7       35.58       48.12      7.00 o 
  12   8   7        0.71       -5.07      6.49 o 
 -12   9   7       22.71       17.54      6.20 o 
 -11   9   7       15.88       23.81      8.09 o 
 -10   9   7       31.33       30.58      5.57 o 
  -9   9   7      135.45      158.91     10.66 o 
  -8   9   7        2.36        3.44      4.62 o 
  -7   9   7       12.03        9.05      3.72 o 
  -6   9   7        1.94        2.83      4.30 o 
  -5   9   7        0.75        2.39      1.73 o 
  -4   9   7       11.35        5.22      1.97 o 
  -3   9   7        7.05        5.64      2.51 o 
  -2   9   7        1.66        0.60      1.86 o 
  -1   9   7      234.40      232.10      6.44 o 
   0   9   7      859.35      786.72     16.89 o 
   1   9   7      698.53      714.24     14.79 o 
   2   9   7       39.50       42.22      2.54 o 
   3   9   7      709.31      711.38     33.58 o 
   4   9   7        8.17        4.64      2.45 o 
   5   9   7       78.55       87.31      4.86 o 
   6   9   7      172.54      174.49     14.05 o 
   7   9   7      106.11      112.53      4.25 o 
   8   9   7       36.43       42.07      3.72 o 
   9   9   7        3.00        0.60      4.11 o 
  10   9   7       10.78        6.69      4.71 o 
  11   9   7       45.48       42.43      5.51 o 
  12   9   7        6.59       12.57      6.57 o 
 -11  10   7       44.11       47.33      7.50 o 
 -10  10   7       71.42       84.45      9.72 o 
  -9  10   7       72.39       67.87      7.24 o 
  -8  10   7       60.91       54.65      6.25 o 
  -7  10   7       50.32       55.73      6.80 o 
  -6  10   7        1.64        4.44      4.32 o 
  -5  10   7      117.83      110.92      6.34 o 
  -4  10   7        0.03        1.39      3.56 o 
  -3  10   7      169.56      159.13      5.54 o 
  -2  10   7      104.58      107.18      4.38 o 
  -1  10   7       62.57       60.32      3.54 o 
   0  10   7       77.04       83.26      3.71 o 
   1  10   7      422.70      371.75     10.35 o 
   2  10   7      304.79      293.19      8.36 o 
   3  10   7       35.48       37.60      3.59 o 
   4  10   7        6.50        3.32      3.64 o 
   5  10   7      174.30      180.96      6.78 o 
   6  10   7      208.82      216.00      7.89 o 
   7  10   7       64.34       60.25     11.79 o 
   8  10   7        3.87        2.51      3.30 o 
   9  10   7       11.25       15.75      4.45 o 
  10  10   7        5.92        0.99      5.34 o 
  11  10   7        3.29       -7.58      7.58 o 
 -11  11   7       44.83       59.06     11.00 o 
 -10  11   7      291.33      274.51     16.71 o 
  -9  11   7        1.98       -7.98      7.98 o 
  -8  11   7      164.70      171.46     11.29 o 
  -7  11   7        4.55        3.32      6.37 o 
  -6  11   7       82.10       87.62      6.55 o 
  -5  11   7        0.38        6.94      4.41 o 
  -4  11   7        9.75       10.01      4.68 o 
  -3  11   7        2.78        0.33      6.11 o 
  -2  11   7      241.47      230.60     10.62 o 
  -1  11   7      513.28      544.08     20.49 o 
   0  11   7        7.10        0.20      2.46 o 
   1  11   7       87.58       75.58      3.96 o 
   2  11   7       60.99       53.81      3.70 o 
   3  11   7      129.28      124.32      5.62 o 
   4  11   7        2.69        7.55      3.17 o 
   5  11   7        1.35        1.39      3.43 o 
   6  11   7       55.85       57.32      4.68 o 
   7  11   7        0.09        7.69      3.52 o 
   8  11   7       24.17       30.13      6.61 o 
   9  11   7       26.33       17.61      6.89 o 
  10  11   7        4.41       -7.07      9.86 o 
  -9  12   7       15.77       25.92      9.77 o 
  -8  12   7       22.47       20.22      7.39 o 
  -7  12   7        0.23        7.82      7.01 o 
  -6  12   7      104.37      116.11      9.29 o 
  -5  12   7        2.31        0.26      7.25 o 
  -4  12   7       59.57       55.73      5.83 o 
  -3  12   7       69.92       64.43      6.40 o 
  -2  12   7       68.53       80.02      8.00 o 
  -1  12   7      108.54      128.89      8.68 o 
   0  12   7       25.56       27.94      5.85 o 
   1  12   7       62.87       68.27      7.93 o 
   2  12   7       11.90        9.70      4.81 o 
   3  12   7        5.45        2.78      4.50 o 
   4  12   7        0.02        7.69      6.81 o 
   5  12   7        0.98        4.03      5.62 o 
   6  12   7        5.44       -2.19      7.49 o 
   7  12   7       18.62       20.88      6.91 o 
   8  12   7        3.44        5.56      6.56 o 
   9  12   7        9.97       -4.97     10.11 o 
  -8  13   7        1.15       -4.97      6.74 o 
  -7  13   7       60.89       65.08      8.13 o 
  -6  13   7        5.41        5.87      5.59 o 
  -5  13   7        7.46       14.24      6.75 o 
  -4  13   7      108.41      143.11     10.12 o 
  -3  13   7       42.59       36.80      5.82 o 
  -2  13   7      174.78      197.06     12.79 o 
  -1  13   7      670.84      697.98     28.80 o 
   0  13   7      224.93      239.31     12.33 o 
   1  13   7      127.58      113.85      9.02 o 
   2  13   7        1.05       -5.14      5.35 o 
   3  13   7       13.41       11.78      5.42 o 
   4  13   7        0.60        5.30      8.01 o 
   5  13   7        0.22       -4.68      4.68 o 
   6  13   7       13.51       17.27      9.26 o 
   7  13   7       24.17       25.10      9.21 o 
   8  13   7       12.52       15.17      8.93 o 
  -6  14   7       21.47       12.23      7.57 o 
  -5  14   7        0.01       -2.19     10.01 o 
  -4  14   7       34.79       32.22      6.65 o 
  -3  14   7      209.92      216.24     14.11 o 
  -2  14   7       47.06       37.50      9.76 o 
  -1  14   7      897.35     1050.06     53.79 o 
   0  14   7        0.10       14.55      8.93 o 
   1  14   7      101.11       91.62     11.36 o 
   2  14   7        5.87       20.29      9.23 o 
   3  14   7      134.71      120.01     11.22 o 
   4  14   7        4.97        4.44      6.03 o 
   5  14   7        5.38       -0.66      7.14 o 
   6  14   7       36.47       38.60      9.70 o 
  -4  15   7       11.37       14.36      7.46 o 
  -3  15   7       25.49       30.04      7.04 o 
  -2  15   7      117.04      113.16     10.90 o 
  -1  15   7        4.34       -3.50      7.21 o 
   0  15   7       78.53       60.57      8.23 o 
   1  15   7       20.24       10.58      7.14 o 
   2  15   7        1.33       -4.30      7.62 o 
   3  15   7        7.08        8.19     10.06 o 
 -14   0   8       46.63       49.82      4.93 o 
 -12   0   8       48.21       56.34      4.76 o 
 -10   0   8        1.55        2.31      2.18 o 
  -8   0   8      454.47      454.75     10.41 o 
  -6   0   8       78.23       64.56      1.83 o 
  -4   0   8      182.17      218.69      4.33 o 
  -2   0   8     2227.97     2422.15     44.22 o 
   0   0   8       21.87       20.81      0.74 o 
   2   0   8      285.59      345.33      4.84 o 
   4   0   8       64.66       50.76      1.74 o 
   6   0   8      919.31      959.15     16.64 o 
   8   0   8      582.54      588.77     11.85 o 
  10   0   8      526.28      556.30     15.35 o 
  12   0   8       50.79       50.17      4.03 o 
  14   0   8        1.11        2.78      6.07 o 
 -15   1   8        0.00        2.21      3.82 o 
 -14   1   8       41.72       36.13      3.84 o 
 -13   1   8        4.48        3.86      2.47 o 
 -12   1   8      170.60      186.03      5.33 o 
 -11   1   8       44.32       44.32      2.41 o 
 -10   1   8        0.01       -1.18      1.42 o 
  -9   1   8       36.29       34.83      1.69 o 
  -8   1   8        1.58       -0.53      0.84 o 
  -7   1   8       60.51       56.86      1.72 o 
  -6   1   8      128.26      128.20      2.20 o 
  -5   1   8      130.02      116.12      1.97 o 
  -4   1   8       22.45       22.63      0.87 o 
  -3   1   8        0.00        0.59      0.43 o 
  -2   1   8     2743.42     3063.06     48.57 o 
  -1   1   8     1468.03     1602.24     50.47 o 
   0   1   8     1169.24     1260.07     12.66 o 
   1   1   8       20.65       24.84      0.82 o 
   2   1   8      380.60      426.77      4.58 o 
   3   1   8       13.84       10.61      0.60 o 
   4   1   8        0.51       -0.22      0.82 o 
   5   1   8       10.18        4.89      0.91 o 
   6   1   8      291.81      332.95      4.83 o 
   7   1   8      350.39      341.78      4.89 o 
   8   1   8       41.66       38.97      1.60 o 
   9   1   8        5.46        4.16      1.52 o 
  10   1   8      132.34      133.98      3.30 o 
  11   1   8       32.85       33.10      2.40 o 
  12   1   8       23.77       27.60      3.00 o 
  13   1   8        9.36       11.72      5.49 o 
  14   1   8       10.81       10.06      4.38 o 
 -15   2   8       19.71        9.60      8.16 o 
 -14   2   8        5.36        1.85      3.29 o 
 -13   2   8       51.22       51.55      3.51 o 
 -12   2   8       17.16       19.78      4.49 o 
 -11   2   8       20.99       12.65      1.70 o 
 -10   2   8      252.86      246.46      5.23 o 
  -9   2   8      256.07      235.59      7.34 o 
  -8   2   8       25.62       25.99      2.06 o 
  -7   2   8      700.88      739.77     10.94 o 
  -6   2   8      582.37      559.38     16.92 o 
  -5   2   8      686.85      689.89      9.55 o 
  -4   2   8       31.69       25.09      2.52 o 
  -3   2   8       23.34       26.23      0.68 o 
  -2   2   8     1460.94     1574.69     26.03 o 
  -1   2   8     1462.94     1516.16     32.65 o 
   0   2   8        1.88        6.50      0.73 o 
   1   2   8      146.14      143.76      2.53 o 
   2   2   8       99.60      119.00      1.77 o 
   3   2   8      480.69      486.21      5.64 o 
   4   2   8      112.53      113.49      1.73 o 
   5   2   8        6.37        0.91      0.61 o 
   6   2   8      550.27      547.80      6.69 o 
   7   2   8      399.92      396.85     15.96 o 
   8   2   8      265.44      254.57      4.68 o 
   9   2   8      459.23      486.52      8.27 o 
  10   2   8      102.02      107.66      8.89 o 
  11   2   8        7.21        6.79      2.13 o 
  12   2   8       31.82       32.65      6.00 o 
  13   2   8       38.41       35.54      5.00 o 
  14   2   8       40.70       24.61      5.24 o 
 -15   3   8        0.01       -5.22      8.21 o 
 -14   3   8        2.26        7.69      4.42 o 
 -13   3   8       35.80       37.00      4.15 o 
 -12   3   8        0.64       -0.33      3.25 o 
 -11   3   8       29.04       31.30      5.28 o 
 -10   3   8       63.75       62.75      2.53 o 
  -9   3   8      481.05      449.48      9.12 o 
  -8   3   8       66.71       67.73      4.94 o 
  -7   3   8      431.80      398.18      7.56 o 
  -6   3   8       63.45       60.62      2.18 o 
  -5   3   8       34.01       32.77      4.77 o 
  -4   3   8      776.62      839.03     11.76 o 
  -3   3   8       96.73      132.15      2.34 o 
  -2   3   8        5.12        2.99      0.69 o 
  -1   3   8      647.81      722.21      8.88 o 
   0   3   8      175.62      156.21      7.02 o 
   1   3   8       31.04       41.25      1.05 o 
   2   3   8       17.50       16.25      0.72 o 
   3   3   8      146.82      126.58      3.82 o 
   4   3   8      193.03      194.22      6.44 o 
   5   3   8       39.77       41.09      1.40 o 
   6   3   8       51.64       43.14      1.82 o 
   7   3   8        0.60        2.53      2.48 o 
   8   3   8       60.66       61.44      2.19 o 
   9   3   8       13.59       15.65      4.75 o 
  10   3   8      264.21      291.40      5.74 o 
  11   3   8       12.37        8.29      3.01 o 
  12   3   8       18.21       21.60      3.24 o 
  13   3   8        0.03        3.72      3.21 o 
  14   3   8       54.33       46.89      4.28 o 
 -14   4   8        1.88       -2.31      3.24 o 
 -13   4   8        8.98       11.45      3.36 o 
 -12   4   8       48.58       40.86      6.13 o 
 -11   4   8       49.32       42.75      4.36 o 
 -10   4   8       11.57        4.89      3.63 o 
  -9   4   8        0.15        1.71      1.92 o 
  -8   4   8      211.72      201.74      5.80 o 
  -7   4   8      821.48      784.75     66.98 o 
  -6   4   8      330.05      306.08     23.61 o 
  -5   4   8      512.83      519.19     17.27 o 
  -4   4   8      251.89      250.65     13.27 o 
  -3   4   8       54.36       51.57      1.40 o 
  -2   4   8      712.99      634.04      9.43 o 
  -1   4   8        3.79        6.94      0.73 o 
   0   4   8      119.06      144.24      2.60 o 
   1   4   8      275.88      302.39      4.88 o 
   2   4   8      473.45      517.47      9.67 o 
   3   4   8        1.22       -0.73      0.99 o 
   4   4   8       77.71       69.76      4.98 o 
   5   4   8       27.99       32.86      2.52 o 
   6   4   8       11.93       18.68      1.52 o 
   7   4   8       27.88       28.19      2.47 o 
   8   4   8       78.22       79.59      2.31 o 
   9   4   8       98.73      101.83      5.31 o 
  10   4   8       60.31       67.23      4.52 o 
  11   4   8       25.47       20.47      3.42 o 
  12   4   8       29.75       28.78      3.97 o 
  13   4   8       59.05       61.44      4.53 o 
  14   4   8       45.37       41.17      5.53 o 
 -14   5   8       62.48       64.55      5.75 o 
 -13   5   8      108.78       93.66      7.87 o 
 -12   5   8        7.52        7.55      4.42 o 
 -11   5   8      123.85      131.50      8.96 o 
 -10   5   8        1.15        1.32      3.04 o 
  -9   5   8        0.04        6.07      2.72 o 
  -8   5   8      185.78      167.78      5.49 o 
  -7   5   8      230.04      237.66     14.73 o 
  -6   5   8      576.50      557.16     18.07 o 
  -5   5   8        0.58       -1.38      1.38 o 
  -4   5   8      500.24      473.70      9.36 o 
  -3   5   8       44.71       48.12      1.92 o 
  -2   5   8      562.88      588.15     12.90 o 
  -1   5   8       40.18       53.60      1.35 o 
   0   5   8        1.22        1.96      0.59 o 
   1   5   8      136.10      140.79      2.78 o 
   2   5   8      271.72      286.98      4.82 o 
   3   5   8        0.10       -2.28      2.28 o 
   4   5   8      702.90      725.91     38.08 o 
   5   5   8      320.64      272.92     28.42 o 
   6   5   8        6.96        4.91      1.54 o 
   7   5   8       16.96       21.68      4.77 o 
   8   5   8       68.49       73.98      5.85 o 
   9   5   8        5.44        7.84      2.03 o 
  10   5   8      119.71      120.66      5.86 o 
  11   5   8        2.69        0.39      3.41 o 
  12   5   8       11.68       18.88      3.90 o 
  13   5   8        0.01       -6.35      6.35 o 
 -14   6   8       62.16       57.20      5.17 o 
 -13   6   8       10.37       17.27      7.84 o 
 -12   6   8        0.76       -0.33      4.45 o 
 -11   6   8       70.92       68.81      6.47 o 
 -10   6   8      115.28      112.12      6.89 o 
  -9   6   8        0.05        4.58      4.63 o 
  -8   6   8        0.10       -2.44      4.09 o 
  -7   6   8      170.05      151.65      8.42 o 
  -6   6   8      208.22      178.82      5.12 o 
  -5   6   8      151.00      142.06      7.01 o 
  -4   6   8      434.99      393.15      8.71 o 
  -3   6   8       59.41       50.63      2.20 o 
  -2   6   8       45.69       27.08      1.24 o 
  -1   6   8        2.56        3.76      0.74 o 
   0   6   8        1.37        1.55      0.89 o 
   1   6   8       62.91       59.20      1.92 o 
   2   6   8       11.01        9.40      2.08 o 
   3   6   8      985.83      971.12     22.53 o 
   4   6   8        2.66       -0.50      1.58 o 
   5   6   8       96.41       95.79     11.21 o 
   6   6   8      247.22      236.23      9.69 o 
   7   6   8       15.34       14.46      3.49 o 
   8   6   8       25.07       21.93      5.82 o 
   9   6   8        7.15        4.36      2.01 o 
  10   6   8        3.82        9.11      2.57 o 
  11   6   8        1.55        4.15      2.61 o 
  12   6   8      105.43       79.88      6.40 o 
  13   6   8        3.13       -2.31      5.89 o 
 -13   7   8        0.75        1.39      6.56 o 
 -12   7   8       93.39       80.32      7.87 o 
 -11   7   8       87.96       82.08      7.81 o 
 -10   7   8       88.75       93.03      6.59 o 
  -9   7   8       31.77       34.47      4.20 o 
  -8   7   8        0.04        0.92      3.43 o 
  -7   7   8        0.75        0.99      2.97 o 
  -6   7   8      189.97      163.77      4.71 o 
  -5   7   8        0.62        2.30      1.85 o 
  -4   7   8       96.56       94.29      3.31 o 
  -3   7   8        8.64        6.94      1.45 o 
  -2   7   8      212.79      205.01      4.55 o 
  -1   7   8       53.99       69.30      4.43 o 
   0   7   8       74.23       72.30      6.03 o 
   1   7   8        4.08        2.53      1.24 o 
   2   7   8      174.12      153.05      5.63 o 
   3   7   8      287.01      310.96      7.98 o 
   4   7   8       72.20       60.24      4.55 o 
   5   7   8      535.05      506.32     15.17 o 
   6   7   8       27.93       27.63      2.35 o 
   7   7   8        1.26        1.63      1.92 o 
   8   7   8        4.16        5.79      2.17 o 
   9   7   8        9.17        9.13      1.87 o 
  10   7   8      505.24      521.95     17.76 o 
  11   7   8       61.80       60.44      6.32 o 
  12   7   8      178.30      179.43     10.02 o 
 -13   8   8        8.13       11.83      6.94 o 
 -12   8   8       46.79       45.45      6.91 o 
 -11   8   8      116.95      130.75      8.56 o 
 -10   8   8      162.34      167.22      9.68 o 
  -9   8   8       13.06       13.75      4.52 o 
  -8   8   8        2.51        5.30      4.04 o 
  -7   8   8        3.10       -2.19      2.91 o 
  -6   8   8       11.14        8.52      3.51 o 
  -5   8   8        0.45        0.66      1.65 o 
  -4   8   8      360.77      354.98      8.89 o 
  -3   8   8       19.83       30.13      1.87 o 
  -2   8   8       40.27       22.02      2.06 o 
  -1   8   8        0.96        1.84      1.99 o 
   0   8   8       83.70       86.71      3.64 o 
   1   8   8       28.30       32.50      2.22 o 
   2   8   8      330.76      321.75      7.88 o 
   3   8   8       89.23       73.81      3.62 o 
   4   8   8       11.50       12.83      3.27 o 
   5   8   8      166.27      169.13      6.13 o 
   6   8   8      414.26      422.77     12.14 o 
   7   8   8        7.80        9.15      3.41 o 
   8   8   8      109.99      133.03      8.12 o 
   9   8   8        6.14        7.58      2.01 o 
  10   8   8       19.42       17.00      4.02 o 
  11   8   8       94.36       83.56      6.84 o 
  12   8   8       43.36       41.38      7.95 o 
 -12   9   8       30.64       43.39      7.39 o 
 -11   9   8       68.77       85.50      9.02 o 
 -10   9   8       14.02       12.74      5.11 o 
  -9   9   8        0.04        1.26      4.83 o 
  -8   9   8        5.35        3.44      6.03 o 
  -7   9   8       62.74       71.25      5.08 o 
  -6   9   8        4.27        8.33      3.89 o 
  -5   9   8      102.86      113.68      7.28 o 
  -4   9   8       42.79       37.40      5.07 o 
  -3   9   8      138.40      117.36      4.23 o 
  -2   9   8      163.31      174.46      5.58 o 
  -1   9   8        3.67        2.83      1.64 o 
   0   9   8       16.00        8.38      2.12 o 
   1   9   8        6.25        3.17      1.85 o 
   2   9   8      338.76      299.10      7.88 o 
   3   9   8      105.54      111.78      4.64 o 
   4   9   8      143.68      128.91      5.54 o 
   5   9   8      297.62      302.16      9.05 o 
   6   9   8        7.89       13.89      2.43 o 
   7   9   8      256.79      271.32     16.37 o 
   8   9   8        9.48        8.84      3.05 o 
   9   9   8       10.65        9.40      3.49 o 
  10   9   8       35.07       35.82      5.06 o 
  11   9   8       68.18       71.39      8.52 o 
 -11  10   8       33.67       43.71      6.24 o 
 -10  10   8      140.70      142.15     11.44 o 
  -9  10   8       48.01       52.50      6.84 o 
  -8  10   8      152.31      164.91     10.23 o 
  -7  10   8      161.65      153.83      9.49 o 
  -6  10   8       50.17       50.98      7.20 o 
  -5  10   8      103.29      106.51      7.55 o 
  -4  10   8       23.99       27.68      4.02 o 
  -3  10   8      268.16      295.68     12.03 o 
  -2  10   8       21.50       33.62      4.62 o 
  -1  10   8      250.01      257.54     10.96 o 
   0  10   8       68.31       79.30      3.76 o 
   1  10   8       15.65       17.27      3.17 o 
   2  10   8      563.59      567.55     14.73 o 
   3  10   8        8.26        7.69      3.39 o 
   4  10   8        0.88       -0.26      2.97 o 
   5  10   8      306.51      313.86      9.80 o 
   6  10   8      253.89      245.15      8.91 o 
   7  10   8      210.60      225.31     13.78 o 
   8  10   8        0.01       -6.22      6.22 o 
   9  10   8        9.41       16.40      7.18 o 
  10  10   8       26.19       38.90      7.30 o 
 -10  11   8        6.66        9.85      6.43 o 
  -9  11   8       97.67      103.34     12.24 o 
  -8  11   8       18.56       26.00      5.97 o 
  -7  11   8      287.00      315.57     15.32 o 
  -6  11   8      134.68      156.45     10.99 o 
  -5  11   8        0.32       -2.44      4.36 o 
  -4  11   8      130.47      130.94      8.00 o 
  -3  11   8       85.01       81.49      8.66 o 
  -2  11   8       75.72       83.56      7.43 o 
  -1  11   8      334.75      339.46     15.28 o 
   0  11   8      207.63      220.57     11.60 o 
   1  11   8      116.58      152.01      8.62 o 
   2  11   8       35.42       38.00      6.51 o 
   3  11   8       15.80       19.86      6.24 o 
   4  11   8       11.47        7.03      6.55 o 
   5  11   8       39.46       37.10      5.75 o 
   6  11   8        3.23        4.03      6.96 o 
   7  11   8       29.80       25.92      6.87 o 
   8  11   8       18.85        9.60      6.10 o 
   9  11   8       25.21       24.77      9.07 o 
  10  11   8        0.00       -2.97      6.87 o 
  -9  12   8       34.82       44.14     10.05 o 
  -8  12   8       26.00        5.87      6.35 o 
  -7  12   8        3.99       14.86      8.02 o 
  -6  12   8       26.53       24.04      5.58 o 
  -5  12   8       75.50       86.55      7.72 o 
  -4  12   8        1.72        1.98      6.61 o 
  -3  12   8        7.90        8.86      5.38 o 
  -2  12   8      403.18      491.75     22.01 o 
  -1  12   8      153.73      169.76     10.38 o 
   0  12   8       35.38       42.75      7.12 o 
   1  12   8       51.06       42.11      7.92 o 
   2  12   8       23.10       35.14      5.30 o 
   3  12   8       28.80       34.76      5.85 o 
   4  12   8       29.95       33.81      7.47 o 
   5  12   8       27.30       25.10      6.43 o 
   6  12   8       10.83       14.36      8.01 o 
   7  12   8       29.23       42.32     11.22 o 
   8  12   8       12.27       -6.15      9.60 o 
  -8  13   8        1.81       -0.07      7.49 o 
  -7  13   8        1.99        6.23      8.52 o 
  -6  13   8       15.60       19.14      6.83 o 
  -5  13   8       37.13       37.60      6.58 o 
  -4  13   8       51.37       54.88      7.23 o 
  -3  13   8        6.97       -0.60      4.90 o 
  -2  13   8       14.73       23.89      8.50 o 
  -1  13   8       30.05       35.92      6.04 o 
   0  13   8       30.29       28.98      6.65 o 
   1  13   8       86.94       95.55      7.31 o 
   2  13   8       63.95       65.87      7.92 o 
   3  13   8        8.70       11.17      5.76 o 
   4  13   8        0.03        3.17      7.94 o 
   5  13   8       35.90       51.68      8.07 o 
   6  13   8       26.82       32.31      9.62 o 
   7  13   8        0.52        0.80      9.43 o 
  -6  14   8        0.45       -7.47      9.64 o 
  -5  14   8       24.49       21.19     11.00 o 
  -4  14   8        5.88       16.99      8.99 o 
  -3  14   8       93.09      110.06      9.89 o 
  -2  14   8       54.98       58.69     10.59 o 
  -1  14   8      252.70      266.47     17.00 o 
   0  14   8      126.09      138.87     11.12 o 
   1  14   8        0.04       -1.98      8.72 o 
   2  14   8       69.91       83.85     12.06 o 
   3  14   8        1.68       -2.78      6.56 o 
   4  14   8        0.05       -3.97      7.13 o 
   5  14   8       39.65       33.43      8.00 o 
  -3  15   8       15.51       19.36      7.44 o 
  -2  15   8        0.09       10.53     10.50 o 
  -1  15   8       60.36       53.33     11.16 o 
   0  15   8        6.37       -6.28      9.05 o 
   1  15   8       10.19        4.10      7.80 o 
   2  15   8        0.10       -1.65      7.40 o 
 -15   0   9       45.44       34.09      5.79 o 
 -13   0   9      140.70      153.42      6.05 o 
 -11   0   9       16.05       19.49      3.16 o 
  -9   0   9      747.47      751.73     16.51 o 
  -7   0   9      431.81      408.12      7.56 o 
  -5   0   9      108.45      106.19      2.68 o 
  -3   0   9        2.23        0.52      0.40 o 
  -1   0   9       56.92       57.45      1.23 o 
   1   0   9        1.73        7.87      0.60 o 
   3   0   9       46.98       32.96      1.31 o 
   5   0   9       50.85       38.70      1.82 o 
   7   0   9      708.72      676.96     12.28 o 
   9   0   9        0.69        1.71      2.11 o 
  11   0   9       39.62       51.21      4.07 o 
  13   0   9       22.92       23.18      4.85 o 
 -15   1   9      106.65       86.64      6.31 o 
 -14   1   9        7.99        5.01      3.08 o 
 -13   1   9        7.98        8.57      2.38 o 
 -12   1   9      153.04      160.55      4.37 o 
 -11   1   9       51.49       44.25      2.23 o 
 -10   1   9       66.45       63.40      2.38 o 
  -9   1   9       48.89       32.72      2.59 o 
  -8   1   9     1060.73      985.35     14.44 o 
  -7   1   9      578.95      560.22      7.89 o 
  -6   1   9        7.89        6.31      0.81 o 
  -5   1   9       41.12       38.24      1.10 o 
  -4   1   9        0.37        0.06      0.76 o 
  -3   1   9       17.18       21.70      0.95 o 
  -2   1   9        1.36        3.71      2.87 o 
  -1   1   9      108.48       88.77      3.22 o 
   0   1   9        0.01        0.35      0.30 o 
   1   1   9      232.11      250.48      2.97 o 
   2   1   9       74.42       75.83      1.85 o 
   3   1   9       47.48       51.93      0.97 o 
   4   1   9        9.23        7.88      0.82 o 
   5   1   9        0.91        0.06      0.90 o 
   6   1   9      192.95      188.00      3.23 o 
   7   1   9      747.02      771.62      9.90 o 
   8   1   9       79.21       75.19      2.29 o 
   9   1   9     1185.11     1239.67     20.60 o 
  10   1   9       11.91       10.49      2.58 o 
  11   1   9       85.33       89.08      5.99 o 
  12   1   9        1.87       -2.32      2.71 o 
  13   1   9       24.71       31.67      6.01 o 
  14   1   9       43.87       39.11      5.80 o 
 -15   2   9        4.18        3.03      5.21 o 
 -14   2   9        0.36        0.55      2.94 o 
 -13   2   9       47.64       54.73      7.13 o 
 -12   2   9       29.55       32.64      3.38 o 
 -11   2   9        4.22        2.50      1.73 o 
 -10   2   9        1.24        0.96      1.59 o 
  -9   2   9        8.83        9.51      1.73 o 
  -8   2   9       49.03       49.28      2.39 o 
  -7   2   9        4.11        3.31      1.31 o 
  -6   2   9      627.23      538.68     14.96 o 
  -5   2   9       39.91       30.70      1.14 o 
  -4   2   9     1419.81     1364.68     17.57 o 
  -3   2   9      625.97      681.66     11.27 o 
  -2   2   9      567.41      584.95     12.82 o 
  -1   2   9       78.43       89.20      1.95 o 
   0   2   9      321.57      289.53      4.49 o 
   1   2   9      299.40      307.68      3.75 o 
   2   2   9       20.08       16.99      0.69 o 
   3   2   9      260.36      261.97      4.46 o 
   4   2   9       94.00       94.10      3.83 o 
   5   2   9      246.05      249.38     12.42 o 
   6   2   9       14.26       12.96      1.17 o 
   7   2   9        0.99       -0.05      1.13 o 
   8   2   9      492.48      499.99      7.99 o 
   9   2   9      264.80      276.47      7.64 o 
  10   2   9       54.19       44.19      3.57 o 
  11   2   9        1.43        3.28      2.50 o 
  12   2   9       34.05       30.43     10.09 o 
  13   2   9        0.05        1.25      3.33 o 
  14   2   9       47.88       52.39      5.17 o 
 -14   3   9        1.20       -1.32      3.30 o 
 -13   3   9      127.91      134.12      6.40 o 
 -12   3   9        2.94        3.50      3.16 o 
 -11   3   9        0.36       -0.99      3.16 o 
 -10   3   9       50.65       43.24      3.16 o 
  -9   3   9       66.65       58.69      3.34 o 
  -8   3   9      290.87      251.99      5.59 o 
  -7   3   9       14.85       14.76      2.40 o 
  -6   3   9       37.50       31.85      1.26 o 
  -5   3   9     1072.65     1021.44     15.21 o 
  -4   3   9      592.05      623.35      8.73 o 
  -3   3   9      899.12      854.02     10.98 o 
  -2   3   9      137.50      132.37      5.66 o 
  -1   3   9      158.86      150.22      3.87 o 
   0   3   9       22.66       29.32      1.77 o 
   1   3   9        5.08        3.37      0.64 o 
   2   3   9      122.52      123.70      2.80 o 
   3   3   9       34.80       41.83      2.18 o 
   4   3   9      138.36      128.30      2.08 o 
   5   3   9       43.19       35.37      1.32 o 
   6   3   9      450.13      420.84      6.61 o 
   7   3   9        8.08       12.00      1.38 o 
   8   3   9      417.09      453.10      7.71 o 
   9   3   9       15.66       15.36      1.75 o 
  10   3   9       18.40       23.88      4.89 o 
  11   3   9        1.10       -1.59      3.38 o 
  12   3   9        9.36       12.53      3.40 o 
  13   3   9        0.81       -0.68      2.98 o 
 -14   4   9        0.79        7.29      3.82 o 
 -13   4   9       11.54       10.69      4.15 o 
 -12   4   9       42.59       49.48      6.18 o 
 -11   4   9       13.37        7.69      4.91 o 
 -10   4   9        3.55        1.05      2.90 o 
  -9   4   9        8.28        8.29      3.98 o 
  -8   4   9      126.99      113.66      3.94 o 
  -7   4   9       17.68       11.28      8.71 o 
  -6   4   9      158.01      146.49     11.39 o 
  -5   4   9      210.20      178.42      9.31 o 
  -4   4   9       62.23       56.11      3.99 o 
  -3   4   9      844.03      850.50     13.77 o 
  -2   4   9        0.34        1.45      0.39 o 
  -1   4   9       39.94       36.08      1.08 o 
   0   4   9     1224.88     1239.82     17.79 o 
   1   4   9      258.99      271.57      4.42 o 
   2   4   9       21.87       28.52      2.03 o 
   3   4   9      410.86      427.24      7.87 o 
   4   4   9      570.41      592.40     33.15 o 
   5   4   9     1518.59     1523.15     56.34 o 
   6   4   9      721.37      752.53     26.57 o 
   7   4   9        1.65        4.69      1.76 o 
   8   4   9      190.60      183.63     11.58 o 
   9   4   9       47.02       45.81      6.33 o 
  10   4   9        3.54       -1.34      2.39 o 
  11   4   9        1.71        0.02      2.62 o 
  12   4   9        5.44        8.74      5.41 o 
  13   4   9        0.27        0.86      3.26 o 
 -14   5   9       15.21       13.45      4.29 o 
 -13   5   9       30.28       32.96      5.42 o 
 -12   5   9       58.96       54.28      5.52 o 
 -11   5   9        0.05       -5.44      5.44 o 
 -10   5   9       23.44       21.19      3.67 o 
  -9   5   9       79.32       77.00      5.42 o 
  -8   5   9       67.20       58.56      3.86 o 
  -7   5   9       20.61       19.84      3.56 o 
  -6   5   9      231.11      212.04      5.42 o 
  -5   5   9       34.15       26.79      1.67 o 
  -4   5   9      423.20      369.01      8.13 o 
  -3   5   9     1545.66     1492.45     27.07 o 
  -2   5   9      178.75      161.42      3.51 o 
  -1   5   9       20.84       26.87      1.83 o 
   0   5   9       81.23       93.94      2.43 o 
   1   5   9        8.11        7.03      1.45 o 
   2   5   9      157.55      160.37      3.09 o 
   3   5   9       88.62      101.25      2.31 o 
   4   5   9       19.16       21.19     11.90 o 
   5   5   9       17.49       11.21      1.49 o 
   6   5   9       40.60       31.16      2.23 o 
   7   5   9        5.61        4.05      1.53 o 
   8   5   9       85.03       84.58      6.47 o 
   9   5   9      158.45      166.65      4.23 o 
  10   5   9       78.84       87.60      3.98 o 
  11   5   9       87.96       98.56      9.80 o 
  12   5   9       18.48       15.03      3.71 o 
  13   5   9      157.39      150.21      8.97 o 
 -13   6   9       92.72       89.61     10.16 o 
 -12   6   9      215.75      222.26     13.58 o 
 -11   6   9       71.99       70.02      5.58 o 
 -10   6   9       46.81       35.05      4.14 o 
  -9   6   9       55.79       55.00      5.79 o 
  -8   6   9        1.67        3.17      4.49 o 
  -7   6   9        0.47        2.35      3.59 o 
  -6   6   9      360.21      310.86     30.05 o 
  -5   6   9       12.07       11.38      6.54 o 
  -4   6   9      149.13      140.62      3.86 o 
  -3   6   9      522.62      492.39     10.47 o 
  -2   6   9      961.69      969.87     16.57 o 
  -1   6   9        0.05       -0.66      0.66 o 
   0   6   9       13.92       12.94      1.07 o 
   1   6   9       78.76       73.03      2.34 o 
   2   6   9       20.34       14.27      1.24 o 
   3   6   9        0.38        0.24      1.33 o 
   4   6   9      325.39      311.28      6.20 o 
   5   6   9       97.62       99.26     16.73 o 
   6   6   9       17.38       21.56      4.19 o 
   7   6   9        6.90        3.91      1.88 o 
   8   6   9        8.55        4.15      2.75 o 
   9   6   9       19.87       21.77      2.21 o 
  10   6   9       12.36       16.51      3.63 o 
  11   6   9       21.03       25.13      3.44 o 
  12   6   9       62.39       76.14      6.81 o 
  13   6   9       89.86       76.86      6.85 o 
 -13   7   9       58.19       59.81      7.17 o 
 -12   7   9      295.03      307.81     16.27 o 
 -11   7   9       74.76       76.71      7.55 o 
 -10   7   9        0.00       -0.52      3.61 o 
  -9   7   9        0.00       -0.86      3.05 o 
  -8   7   9        7.03        0.33      3.11 o 
  -7   7   9      281.64      281.59     11.19 o 
  -6   7   9       18.99       18.18      3.33 o 
  -5   7   9        2.46       -2.05      2.70 o 
  -4   7   9       22.44        9.70      1.67 o 
  -3   7   9      460.03      354.16      8.27 o 
  -2   7   9       13.19        7.87      1.51 o 
  -1   7   9      189.04      155.88      4.27 o 
   0   7   9      138.44      129.65      3.89 o 
   1   7   9       32.17       33.24      2.16 o 
   2   7   9        0.03       -0.99      2.32 o 
   3   7   9       13.26       15.71     10.32 o 
   4   7   9       53.15       41.89     15.43 o 
   5   7   9      330.86      297.59      8.00 o 
   6   7   9       23.51       27.30      3.39 o 
   7   7   9       52.88       54.95      4.44 o 
   8   7   9        3.44       -1.54      2.32 o 
   9   7   9       52.70       45.50      3.41 o 
  10   7   9      500.07      550.14     13.46 o 
  11   7   9      122.73      126.58      6.02 o 
  12   7   9       46.05       33.24      8.44 o 
 -12   8   9        0.21        2.70      6.41 o 
 -11   8   9       43.16       39.51      5.32 o 
 -10   8   9        5.59       12.11      4.64 o 
  -9   8   9       15.36       18.30      4.73 o 
  -8   8   9       15.41       14.42      4.64 o 
  -7   8   9       19.50       15.55      3.53 o 
  -6   8   9        1.35        5.87      3.43 o 
  -5   8   9       51.84       42.86      4.15 o 
  -4   8   9       47.34       67.60      5.08 o 
  -3   8   9        1.27        2.83      1.78 o 
  -2   8   9       46.68       40.55      2.28 o 
  -1   8   9       45.64       46.89      2.45 o 
   0   8   9        0.87       -0.26      2.11 o 
   1   8   9      167.51      137.74      4.39 o 
   2   8   9     1102.00     1060.55     21.74 o 
   3   8   9       38.17       35.00      4.53 o 
   4   8   9      152.28      148.44      5.75 o 
   5   8   9       29.33       26.75      2.44 o 
   6   8   9        2.73        7.65      2.33 o 
   7   8   9       30.34       28.17      3.07 o 
   8   8   9      196.59      205.03      9.79 o 
   9   8   9       97.78       98.71      3.55 o 
  10   8   9       12.63       17.24      4.03 o 
  11   8   9       21.60       20.15      7.81 o 
  12   8   9       36.79       27.77      7.62 o 
 -12   9   9        1.06        6.23      5.85 o 
 -11   9   9      255.04      283.46     16.70 o 
 -10   9   9       19.51       23.57      6.24 o 
  -9   9   9        6.61        3.50      4.68 o 
  -8   9   9      199.24      225.18     13.43 o 
  -7   9   9      176.21      188.03      9.37 o 
  -6   9   9        5.48        4.03      4.90 o 
  -5   9   9        0.08       -4.62      4.62 o 
  -4   9   9      113.76      107.02      6.90 o 
  -3   9   9        7.16        9.50      3.61 o 
  -2   9   9       13.42        2.92      3.17 o 
  -1   9   9       56.69       44.36      4.01 o 
   0   9   9        6.46        6.28      2.45 o 
   1   9   9        0.00        1.32      1.77 o 
   2   9   9      137.18      110.42      4.10 o 
   3   9   9      264.98      238.85      7.54 o 
   4   9   9        8.41        7.74      2.76 o 
   5   9   9      202.08      184.71      6.41 o 
   6   9   9       90.77      100.93      3.92 o 
   7   9   9        1.63        2.57      5.49 o 
   8   9   9       65.56       76.20      4.79 o 
   9   9   9        0.26        5.30      8.12 o 
  10   9   9        0.05       -3.32      5.95 o 
  11   9   9      127.64      126.32     12.61 o 
 -11  10   9        4.45        1.53      6.43 o 
 -10  10   9       14.14       19.00      5.81 o 
  -9  10   9      134.02      144.68     10.76 o 
  -8  10   9      547.77      564.73     23.97 o 
  -7  10   9       52.55       57.32      6.40 o 
  -6  10   9       10.53        4.68      6.02 o 
  -5  10   9        0.70        2.31      5.22 o 
  -4  10   9       53.74       58.44      6.22 o 
  -3  10   9       15.70        6.69      3.91 o 
  -2  10   9       80.03       77.57      5.44 o 
  -1  10   9       47.57       47.78      4.95 o 
   0  10   9       44.46       41.69      4.62 o 
   1  10   9       98.64      113.16      8.14 o 
   2  10   9        1.01        5.07      3.55 o 
   3  10   9        0.12       -0.47      4.18 o 
   4  10   9       27.92       33.24      4.78 o 
   5  10   9      140.72      136.20      8.35 o 
   6  10   9        6.59        4.89      3.46 o 
   7  10   9        4.52       11.41      4.45 o 
   8  10   9       22.18       20.00      8.44 o 
   9  10   9       17.92       22.71      9.30 o 
  10  10   9       44.63       37.60      8.18 o 
 -10  11   9       10.59        7.33      5.63 o 
  -9  11   9      249.83      265.67     16.70 o 
  -8  11   9      112.56      114.37      9.57 o 
  -7  11   9       24.75       31.12      5.71 o 
  -6  11   9       31.95       45.01      8.19 o 
  -5  11   9        8.26       15.49      5.31 o 
  -4  11   9       13.33       23.89      4.77 o 
  -3  11   9      102.19       98.60      7.10 o 
  -2  11   9        2.23       -3.03      5.86 o 
  -1  11   9        1.85        2.31      3.71 o 
   0  11   9       22.08       36.01      6.15 o 
   1  11   9      301.67      333.47     13.96 o 
   2  11   9       94.47      105.33      7.68 o 
   3  11   9       75.18       71.94      7.45 o 
   4  11   9       49.44       45.67      5.83 o 
   5  11   9       23.20       25.92      6.04 o 
   6  11   9        4.66        5.26      6.03 o 
   7  11   9       42.32       45.89      9.25 o 
   8  11   9        8.37        9.80      8.81 o 
   9  11   9        0.10       -5.41      6.55 o 
  -9  12   9      239.78      240.07     16.89 o 
  -8  12   9       21.24       21.41      5.72 o 
  -7  12   9       53.94       50.29      7.15 o 
  -6  12   9      103.71      126.69      8.97 o 
  -5  12   9       38.48       32.03      6.44 o 
  -4  12   9        2.22       -3.78      6.89 o 
  -3  12   9      102.08      101.04      8.01 o 
  -2  12   9       73.29       78.43      8.93 o 
  -1  12   9       85.34       80.46      7.15 o 
   0  12   9       30.03       36.50      5.99 o 
   1  12   9      904.86     1023.97     40.10 o 
   2  12   9       73.60       79.30      8.11 o 
   3  12   9        0.27        3.65      6.74 o 
   4  12   9       57.50       65.87      7.13 o 
   5  12   9       19.99       22.33      5.46 o 
   6  12   9       37.59       34.57      6.22 o 
   7  12   9       56.24       49.94     10.46 o 
   8  12   9       13.75        6.35      9.19 o 
  -8  13   9       17.57       19.21      8.34 o 
  -7  13   9       28.74       24.77      9.79 o 
  -6  13   9        7.73       19.43      6.59 o 
  -5  13   9       85.60      102.02     11.50 o 
  -4  13   9        0.06        5.67      5.08 o 
  -3  13   9       27.65       34.57      6.69 o 
  -2  13   9      161.24      173.80     14.16 o 
  -1  13   9        1.92        0.07      5.69 o 
   0  13   9      191.43      204.67     11.64 o 
   1  13   9      103.85      113.84      8.51 o 
   2  13   9      246.18      250.00     15.43 o 
   3  13   9      161.99      158.30     11.05 o 
   4  13   9      163.02      176.61     15.78 o 
   5  13   9       17.34       14.30      5.85 o 
   6  13   9       49.24       46.00      7.17 o 
   7  13   9        7.02        1.98      9.38 o 
  -6  14   9       31.45       22.01      9.92 o 
  -5  14   9        3.32       11.39      7.30 o 
  -4  14   9        2.67       14.24      6.51 o 
  -3  14   9        0.52       -5.78      5.78 o 
  -2  14   9       35.85       37.40     10.54 o 
  -1  14   9      103.03      116.81     14.06 o 
   0  14   9       61.09       60.82      7.86 o 
   1  14   9       45.10       61.07     10.93 o 
   2  14   9      108.12      111.77     12.04 o 
   3  14   9       19.98       15.04      6.94 o 
   4  14   9       30.56       39.11      8.54 o 
   5  14   9       17.06        8.48      7.43 o 
  -2  15   9        0.02        1.12     10.49 o 
  -1  15   9       41.12       39.92     11.41 o 
   0  15   9        1.21        1.98      6.93 o 
   1  15   9      103.67       97.80     11.10 o 
 -14   0  10       35.06       28.81      4.19 o 
 -12   0  10       23.03       23.25      3.61 o 
 -10   0  10      163.99      162.01      5.59 o 
  -8   0  10      176.25      158.93      3.69 o 
  -6   0  10        1.03        2.51      0.98 o 
  -4   0  10       54.72       52.86      1.77 o 
  -2   0  10      566.91      621.13      8.92 o 
   0   0  10      272.83      332.40      5.93 o 
   2   0  10     1630.78     1682.18     21.40 o 
   4   0  10       61.13       62.87      2.06 o 
   6   0  10      448.38      406.48      7.87 o 
   8   0  10        0.00        3.90      2.25 o 
  10   0  10       18.95       12.51      2.94 o 
  12   0  10      514.57      521.10     15.97 o 
 -14   1  10        6.79        4.25      2.84 o 
 -13   1  10      238.46      248.99      6.71 o 
 -12   1  10       51.24       55.37      3.29 o 
 -11   1  10        6.27       10.03      2.08 o 
 -10   1  10       81.41       75.39      4.35 o 
  -9   1  10      137.94      120.28      3.75 o 
  -8   1  10      205.34      202.81      3.67 o 
  -7   1  10      195.22      191.36      3.01 o 
  -6   1  10       33.29       40.82      1.20 o 
  -5   1  10      136.43      149.27      2.63 o 
  -4   1  10        5.44        5.80      0.56 o 
  -3   1  10      781.45      737.59     10.41 o 
  -2   1  10      169.62      124.36      2.48 o 
  -1   1  10      231.53      235.94      4.05 o 
   0   1  10      217.18      244.49      5.09 o 
   1   1  10      300.06      299.52      3.45 o 
   2   1  10      204.21      186.37      4.31 o 
   3   1  10      124.01      112.77      1.69 o 
   4   1  10       35.40       39.46      3.38 o 
   5   1  10       58.88       60.33      1.61 o 
   6   1  10      631.23      627.06      8.21 o 
   7   1  10       99.23      108.30      2.88 o 
   8   1  10      869.83      844.05     12.04 o 
   9   1  10        7.31        6.30      1.79 o 
  10   1  10       60.02       75.21      8.58 o 
  11   1  10      306.69      327.61     16.63 o 
  12   1  10      139.26      151.80     16.09 o 
  13   1  10       76.85       88.57     12.99 o 
 -14   2  10        0.36       -2.39      5.18 o 
 -13   2  10       81.72       92.23      3.75 o 
 -12   2  10       88.10       93.01      3.77 o 
 -11   2  10       98.30      105.50      3.52 o 
 -10   2  10       19.56       23.75      1.93 o 
  -9   2  10      101.83       88.02      2.96 o 
  -8   2  10      127.88      108.05      7.00 o 
  -7   2  10       62.24       58.24      1.66 o 
  -6   2  10      265.72      202.66      3.78 o 
  -5   2  10      461.05      465.72      9.85 o 
  -4   2  10      514.26      507.91      7.89 o 
  -3   2  10      490.95      463.96      8.17 o 
  -2   2  10      191.22      189.02      3.97 o 
  -1   2  10        0.10        2.89      0.69 o 
   0   2  10      846.78      873.65     10.72 o 
   1   2  10      808.83      835.12     36.25 o 
   2   2  10        1.20        3.17      0.52 o 
   3   2  10      132.03      115.07      1.80 o 
   4   2  10      336.66      361.42      4.89 o 
   5   2  10       96.01       87.83      2.00 o 
   6   2  10        4.45        4.01      1.06 o 
   7   2  10       59.80       66.24      1.90 o 
   8   2  10        1.06        1.38      3.25 o 
   9   2  10      210.56      201.76      4.11 o 
  10   2  10        0.32       -1.73      2.71 o 
  11   2  10        5.14        4.88      3.02 o 
  12   2  10        0.01        2.75      3.61 o 
  13   2  10       37.67       32.18      4.44 o 
 -14   3  10       47.38       50.40      5.31 o 
 -13   3  10        3.00        2.57      3.36 o 
 -12   3  10       45.62       43.28      3.85 o 
 -11   3  10        9.54        6.35      2.50 o 
 -10   3  10       42.48       59.62      6.80 o 
  -9   3  10       26.19       25.39      3.78 o 
  -8   3  10       79.67       71.88      3.41 o 
  -7   3  10       16.80       12.88      1.42 o 
  -6   3  10      549.37      554.49      8.28 o 
  -5   3  10     1723.38     1629.40     31.53 o 
  -4   3  10     1641.05     1680.14     21.31 o 
  -3   3  10        3.13        0.16      0.55 o 
  -2   3  10       99.11       97.84      2.52 o 
  -1   3  10      178.70      140.47      5.08 o 
   0   3  10       32.55       42.39      0.97 o 
   1   3  10      793.99      803.06      9.82 o 
   2   3  10       16.95       12.92      1.10 o 
   3   3  10      133.81      144.88      2.16 o 
   4   3  10      158.89      134.62      2.13 o 
   5   3  10       17.28       15.68      1.10 o 
   6   3  10      128.98      132.95      2.82 o 
   7   3  10       13.28       10.14      1.42 o 
   8   3  10       88.26       94.42      2.61 o 
   9   3  10        0.42       -0.10      2.25 o 
  10   3  10      311.82      334.61      6.71 o 
  11   3  10      172.08      201.16     16.41 o 
  12   3  10        0.51        4.80      3.12 o 
  13   3  10       20.20       30.01      4.85 o 
 -14   4  10      137.67      133.37      6.95 o 
 -13   4  10       16.47       18.79      3.74 o 
 -12   4  10       21.74       15.49      3.27 o 
 -11   4  10       58.65       66.00      6.47 o 
 -10   4  10       63.86       72.22      5.53 o 
  -9   4  10      221.86      243.12     10.15 o 
  -8   4  10       70.34       79.73      5.21 o 
  -7   4  10        1.04        3.61      3.87 o 
  -6   4  10       40.80       33.03      4.88 o 
  -5   4  10       30.35       36.21      9.22 o 
  -4   4  10      963.01      932.72     14.42 o 
  -3   4  10      670.51      631.30     10.23 o 
  -2   4  10      139.46      116.32      3.33 o 
  -1   4  10       14.13       13.19      1.07 o 
   0   4  10      278.26      282.20      4.92 o 
   1   4  10      207.20      213.79      3.88 o 
   2   4  10        2.48        1.04      0.99 o 
   3   4  10       48.62       49.23      1.54 o 
   4   4  10      259.49      265.23      7.46 o 
   5   4  10      210.30      199.66      7.28 o 
   6   4  10       22.42       29.15      3.03 o 
   7   4  10       12.92        8.88      3.93 o 
   8   4  10      295.80      340.37      6.35 o 
   9   4  10      120.65      137.76      3.42 o 
  10   4  10      271.99      288.30      5.71 o 
  11   4  10       11.15       13.35      3.02 o 
  12   4  10       48.33       56.88      4.21 o 
  13   4  10       12.80       17.64      4.82 o 
 -14   5  10       51.53       54.40      5.64 o 
 -13   5  10        3.92        4.03      3.37 o 
 -12   5  10        5.95        7.87      4.01 o 
 -11   5  10       24.41       12.06      5.76 o 
 -10   5  10       51.71       58.93      5.12 o 
  -9   5  10      165.97      170.82      8.08 o 
  -8   5  10       39.89       37.79      4.40 o 
  -7   5  10       48.92       48.52     10.02 o 
  -6   5  10      148.87      161.19      6.20 o 
  -5   5  10      214.94      200.51     10.47 o 
  -4   5  10        9.97       14.24      1.23 o 
  -3   5  10      134.64      130.95      2.98 o 
  -2   5  10      447.40      429.82      7.08 o 
  -1   5  10      102.97      100.73      2.29 o 
   0   5  10        0.28        0.98      1.06 o 
   1   5  10      327.62      328.88      5.54 o 
   2   5  10      294.56      296.43      6.05 o 
   3   5  10        1.64        1.20      1.38 o 
   4   5  10        0.91       -0.08      1.54 o 
   5   5  10      273.47      209.78     12.86 o 
   6   5  10       80.65       94.51      3.92 o 
   7   5  10      241.22      218.59      6.55 o 
   8   5  10      149.01      146.57      3.52 o 
   9   5  10        4.40        3.27      2.85 o 
  10   5  10       11.95        9.42      3.90 o 
  11   5  10       49.06       42.11      5.86 o 
  12   5  10       18.51       15.78      4.95 o 
  13   5  10        3.58        9.01      9.42 o 
 -13   6  10        0.48        4.82      7.00 o 
 -12   6  10       58.94       48.12      7.22 o 
 -11   6  10       60.63       49.83      6.08 o 
 -10   6  10      257.82      277.75     12.47 o 
  -9   6  10        7.76       11.55      4.64 o 
  -8   6  10        3.27        4.44      4.11 o 
  -7   6  10       51.31       46.33      4.87 o 
  -6   6  10        0.10       -0.51      2.24 o 
  -5   6  10        0.46       -1.65      2.18 o 
  -4   6  10      464.60      418.72     10.99 o 
  -3   6  10        4.44        2.97      1.06 o 
  -2   6  10      579.04      499.64     11.93 o 
  -1   6  10      173.36      149.41      3.31 o 
   0   6  10      754.69      715.15     17.06 o 
   1   6  10       44.34       38.52      1.49 o 
   2   6  10      177.71      168.02     13.25 o 
   3   6  10      109.80      109.27     24.79 o 
   4   6  10       77.44       90.85     13.75 o 
   5   6  10      505.57      539.75     23.89 o 
   6   6  10      209.27      188.31      4.50 o 
   7   6  10      175.58      192.65     10.97 o 
   8   6  10      204.27      210.68      5.19 o 
   9   6  10       32.10       39.65      2.37 o 
  10   6  10       41.63       41.12      5.00 o 
  11   6  10        0.41        3.33      4.95 o 
  12   6  10       45.63       40.61      6.69 o 
 -13   7  10        1.45       -1.71      7.45 o 
 -12   7  10      121.73      119.47      8.71 o 
 -11   7  10        2.90        0.99      6.71 o 
 -10   7  10       40.71       40.03      4.94 o 
  -9   7  10      222.35      233.81     11.19 o 
  -8   7  10       33.09       33.91      4.83 o 
  -7   7  10       94.85       88.53      5.51 o 
  -6   7  10        1.68       -3.03      3.11 o 
  -5   7  10      119.88      109.73      5.45 o 
  -4   7  10      361.61      338.02     11.07 o 
  -3   7  10      174.87      172.97      6.42 o 
  -2   7  10       22.41       20.51      1.77 o 
  -1   7  10        3.76        3.50      1.46 o 
   0   7  10        0.08        0.80      1.26 o 
   1   7  10        5.94        3.11      1.67 o 
   2   7  10      137.21      130.67      4.25 o 
   3   7  10      209.15      182.13      5.23 o 
   4   7  10      183.67      164.90     31.78 o 
   5   7  10        0.22        1.91      2.38 o 
   6   7  10       28.81       30.37      2.75 o 
   7   7  10       51.58       48.72      2.46 o 
   8   7  10      381.64      388.81      8.21 o 
   9   7  10        2.50        3.91      2.66 o 
  10   7  10       96.93       89.28      5.42 o 
  11   7  10       34.87       29.88      5.22 o 
  12   7  10       92.68       71.39     12.23 o 
 -12   8  10       74.87       76.00      8.08 o 
 -11   8  10      175.11      171.25     11.92 o 
 -10   8  10      107.54      116.82      7.74 o 
  -9   8  10        6.61        9.05      4.55 o 
  -8   8  10       24.01       20.08      4.59 o 
  -7   8  10       52.02       56.83      5.27 o 
  -6   8  10       30.27       34.37      4.19 o 
  -5   8  10      585.80      578.49     20.74 o 
  -4   8  10       44.65       53.81      5.25 o 
  -3   8  10       26.16       29.86      3.47 o 
  -2   8  10      153.33      144.11      7.03 o 
  -1   8  10        7.34        4.68      2.85 o 
   0   8  10       20.14       17.82      3.02 o 
   1   8  10       24.60       25.67      2.55 o 
   2   8  10        1.03        3.90      1.99 o 
   3   8  10        0.67       -0.99      2.12 o 
   4   8  10        5.21        3.84      2.26 o 
   5   8  10       15.29       17.95      2.48 o 
   6   8  10       97.91       90.23      3.78 o 
   7   8  10       30.80       27.80      2.72 o 
   8   8  10       16.02       13.04      4.93 o 
   9   8  10       12.73       20.07      3.05 o 
  10   8  10        0.01       -2.10      4.27 o 
  11   8  10      121.62      110.57      9.58 o 
 -12   9  10      156.93      148.23     11.29 o 
 -11   9  10       12.07        6.07      7.01 o 
 -10   9  10       86.36       92.72      7.36 o 
  -9   9  10      166.78      165.34     10.04 o 
  -8   9  10      977.66     1067.25     45.73 o 
  -7   9  10       59.76       53.21      6.88 o 
  -6   9  10      456.08      470.75     18.00 o 
  -5   9  10       45.78       37.00      5.05 o 
  -4   9  10        6.46       12.46      4.71 o 
  -3   9  10       38.41       40.44      4.66 o 
  -2   9  10        4.85        3.03      3.23 o 
  -1   9  10       38.17       23.57      3.16 o 
   0   9  10       86.41       85.05      5.55 o 
   1   9  10       49.45       47.44      4.26 o 
   2   9  10       21.90       21.49      4.60 o 
   3   9  10       13.64        8.01      3.64 o 
   4   9  10      274.38      266.77     12.22 o 
   5   9  10        1.02        0.52      6.18 o 
   6   9  10        0.00       -0.52      2.84 o 
   7   9  10      313.70      356.92     16.28 o 
   8   9  10       84.92       97.52      5.44 o 
   9   9  10       62.77       69.45      5.01 o 
  10   9  10       12.27       14.30      5.96 o 
  11   9  10       18.21       20.59      6.79 o 
 -11  10  10       55.81       65.08      7.08 o 
 -10  10  10       17.95       28.72      8.37 o 
  -9  10  10        0.45        2.24      5.16 o 
  -8  10  10        5.26        0.33      5.52 o 
  -7  10  10       24.40       26.16      4.99 o 
  -6  10  10        4.87       -1.65      6.21 o 
  -5  10  10       21.72       27.42      6.13 o 
  -4  10  10       11.13       12.11      6.17 o 
  -3  10  10        0.05       -2.39      3.84 o 
  -2  10  10       18.13       21.56      4.00 o 
  -1  10  10       92.67       96.52      6.07 o 
   0  10  10       14.80        5.83      3.85 o 
   1  10  10      296.36      309.84     13.46 o 
   2  10  10       25.13       16.27      3.54 o 
   3  10  10       39.41       43.39      4.72 o 
   4  10  10      163.42      155.45      8.92 o 
   5  10  10       25.46       17.00      6.43 o 
   6  10  10      131.01      120.06      6.04 o 
   7  10  10       10.27        7.07      3.99 o 
   8  10  10       69.55       55.82     11.16 o 
   9  10  10        0.49        0.99      6.86 o 
  10  10  10        4.51       -9.76      9.76 o 
 -10  11  10       71.53       84.90      9.74 o 
  -9  11  10      115.00      138.48     12.06 o 
  -8  11  10       64.63       62.35      7.58 o 
  -7  11  10      147.92      145.47      9.22 o 
  -6  11  10       28.79       27.09      7.87 o 
  -5  11  10      109.23      123.60      7.96 o 
  -4  11  10        4.17       -1.19      4.02 o 
  -3  11  10        0.05        7.74      6.74 o 
  -2  11  10      109.82      126.51      8.96 o 
  -1  11  10        3.73       -1.53      3.84 o 
   0  11  10       95.39      105.17      8.67 o 
   1  11  10      139.78      152.82      8.24 o 
   2  11  10        0.06        3.17      4.70 o 
   3  11  10       59.84       63.13      6.46 o 
   4  11  10       32.13       31.85      5.60 o 
   5  11  10       34.19       43.28      7.17 o 
   6  11  10        9.85       10.29      3.81 o 
   7  11  10      155.42      155.42      7.39 o 
   8  11  10        1.25       -4.03      6.34 o 
   9  11  10       42.53       30.85      7.14 o 
  -9  12  10       76.39       78.43      9.65 o 
  -8  12  10        0.07        9.40      6.68 o 
  -7  12  10        4.92        4.30      4.62 o 
  -6  12  10       24.44       31.67      6.59 o 
  -5  12  10       77.67       80.17      7.28 o 
  -4  12  10       84.65       91.16      9.78 o 
  -3  12  10      145.47      160.97     10.11 o 
  -2  12  10        8.89       10.85      6.75 o 
  -1  12  10       22.59       24.04      5.66 o 
   0  12  10       20.05       24.04      5.90 o 
   1  12  10       23.85       18.79      8.11 o 
   2  12  10       57.09       84.90      8.54 o 
   3  12  10       12.52       21.11      7.55 o 
   4  12  10      220.27      246.67     12.26 o 
   5  12  10       26.94       32.77      8.47 o 
   6  12  10       37.43       35.92      7.12 o 
   7  12  10       31.68       34.28      7.53 o 
   8  12  10        4.57        1.53      6.90 o 
  -7  13  10       65.49       34.19      9.42 o 
  -6  13  10       26.54       27.26      6.28 o 
  -5  13  10        3.43       10.90      9.34 o 
  -4  13  10       44.28       42.75      6.38 o 
  -3  13  10       18.36       23.73      5.79 o 
  -2  13  10       35.02       42.01      9.28 o 
  -1  13  10       12.59        9.70      6.28 o 
   0  13  10      179.39      200.27     12.66 o 
   1  13  10      287.18      296.78     17.10 o 
   2  13  10        1.39        9.30      6.20 o 
   3  13  10       42.13       32.77      7.17 o 
   4  13  10        3.25        2.57      6.67 o 
   5  13  10        5.07        5.67      6.00 o 
   6  13  10        8.02       17.07      6.59 o 
  -5  14  10       44.02       49.71      8.25 o 
  -4  14  10        0.01        0.92      6.60 o 
  -3  14  10        2.46       -1.59      6.89 o 
  -2  14  10        2.61       -8.86      9.01 o 
  -1  14  10       13.15       17.07      9.27 o 
   0  14  10       23.52       20.15     10.81 o 
   1  14  10      103.15      121.97     13.65 o 
   2  14  10       52.25       50.86      9.97 o 
   3  14  10        1.61       13.75      8.26 o 
   4  14  10      108.95      124.14     13.96 o 
 -13   0  11       43.50       44.90      4.91 o 
 -11   0  11      139.85      160.35      6.38 o 
  -9   0  11        9.10       13.15      3.13 o 
  -7   0  11     2079.91     1839.56     32.16 o 
  -5   0  11       24.39       18.79      1.13 o 
  -3   0  11      206.92      170.23      2.76 o 
  -1   0  11      629.78      597.47      9.15 o 
   1   0  11      479.23      511.79      7.73 o 
   3   0  11        1.10        5.48      0.91 o 
   5   0  11       11.05        6.39      1.44 o 
   7   0  11      111.04       91.32      3.11 o 
   9   0  11      174.99      175.53      5.17 o 
  11   0  11      173.75      180.08      7.20 o 
  13   0  11       13.15       20.81      5.34 o 
 -14   1  11        3.12        5.33      2.72 o 
 -13   1  11      274.37      311.36      8.31 o 
 -12   1  11        8.70        8.09      2.96 o 
 -11   1  11      179.23      197.67      4.77 o 
 -10   1  11       19.57       14.27      1.66 o 
  -9   1  11        0.94        3.73      1.61 o 
  -8   1  11       68.29       71.66      4.75 o 
  -7   1  11      275.33      282.15      4.25 o 
  -6   1  11      313.56      295.19      4.35 o 
  -5   1  11      427.13      417.79      5.99 o 
  -4   1  11      833.55      818.30      9.73 o 
  -3   1  11      676.55      635.05      9.56 o 
  -2   1  11      309.97      319.61      5.33 o 
  -1   1  11     1040.31     1004.93     12.50 o 
   0   1  11       13.24       12.01      0.42 o 
   1   1  11      132.05      132.30      1.84 o 
   2   1  11        4.93        6.87      0.56 o 
   3   1  11      127.86      159.07      5.81 o 
   4   1  11      174.85      163.98      3.43 o 
   5   1  11       63.52       59.43      1.71 o 
   6   1  11      138.02      131.84      4.18 o 
   7   1  11       80.04       69.64      3.14 o 
   8   1  11        6.20        4.97      1.43 o 
   9   1  11        7.73        6.02      1.64 o 
  10   1  11        2.96        0.84      4.33 o 
  11   1  11      615.27      650.67     47.43 o 
  12   1  11      120.79      131.80     11.28 o 
  13   1  11       57.88       59.76      6.60 o 
 -14   2  11        4.58       -2.39      4.50 o 
 -13   2  11        8.95       11.09      6.92 o 
 -12   2  11       12.62       12.43      3.17 o 
 -11   2  11       47.20       55.02      2.47 o 
 -10   2  11       32.43       39.83      2.21 o 
  -9   2  11       45.51       33.00      1.95 o 
  -8   2  11      216.07      177.83      3.68 o 
  -7   2  11       96.93      110.09      2.58 o 
  -6   2  11     1370.40     1154.83     20.24 o 
  -5   2  11      166.60      158.81      2.71 o 
  -4   2  11       31.17       34.15      1.47 o 
  -3   2  11        1.33        2.53      1.70 o 
  -2   2  11       73.34       84.43      2.26 o 
  -1   2  11        3.57        5.05      0.77 o 
   0   2  11      279.00      250.62      3.08 o 
   1   2  11       81.31       66.38      2.55 o 
   2   2  11      182.58      167.34      2.41 o 
   3   2  11        6.61       11.10      0.61 o 
   4   2  11       10.53        9.42      2.06 o 
   5   2  11      369.28      360.62      5.19 o 
   6   2  11      165.08      162.49     11.14 o 
   7   2  11      100.33       90.73      2.25 o 
   8   2  11      150.98      140.00      6.63 o 
   9   2  11      285.14      290.29      5.75 o 
  10   2  11      230.50      244.63      6.54 o 
  11   2  11       17.56       15.61      2.90 o 
  12   2  11        4.09        1.47      7.34 o 
  13   2  11        0.98        0.61      3.33 o 
 -14   3  11        3.94        4.36      4.48 o 
 -13   3  11        0.21       -0.33      3.85 o 
 -12   3  11       87.87       97.15      5.45 o 
 -11   3  11       57.69       58.07      3.59 o 
 -10   3  11       70.44       65.21      3.76 o 
  -9   3  11      154.56      135.48      5.12 o 
  -8   3  11      147.06      142.34      6.15 o 
  -7   3  11        0.01        0.80      2.12 o 
  -6   3  11        3.63        2.39      2.45 o 
  -5   3  11      522.12      481.48      8.05 o 
  -4   3  11       90.25      116.77      2.57 o 
  -3   3  11      527.49      468.70      8.85 o 
  -2   3  11      166.35      174.34      3.97 o 
  -1   3  11       35.03       32.47      3.26 o 
   0   3  11      817.00      848.08     10.12 o 
   1   3  11      282.34      263.15      7.19 o 
   2   3  11       17.64       10.53      1.19 o 
   3   3  11      136.74      137.51      2.47 o 
   4   3  11        1.32        2.48      0.68 o 
   5   3  11      257.81      232.76      3.86 o 
   6   3  11       12.15       10.38      1.43 o 
   7   3  11       22.63       23.77      1.83 o 
   8   3  11      130.64      145.12      3.39 o 
   9   3  11      116.54      134.73     12.30 o 
  10   3  11       11.16       15.95      5.39 o 
  11   3  11       21.93       23.80      5.83 o 
  12   3  11        0.01        5.58      3.43 o 
  13   3  11       30.73       31.53      7.18 o 
 -14   4  11      130.17      145.85      8.06 o 
 -13   4  11       13.02       14.11      4.40 o 
 -12   4  11       61.89       58.31      4.47 o 
 -11   4  11        8.19        8.15      3.53 o 
 -10   4  11       13.09       15.36      4.78 o 
  -9   4  11       65.78       66.53      5.30 o 
  -8   4  11      146.88      131.14      7.08 o 
  -7   4  11       38.53       36.78      7.11 o 
  -6   4  11      162.49      132.23      5.11 o 
  -5   4  11        8.46        6.30      2.48 o 
  -4   4  11      199.21      162.04      4.35 o 
  -3   4  11      128.12      126.16      3.65 o 
  -2   4  11     1370.48     1369.08     27.13 o 
  -1   4  11       14.18        9.40      1.59 o 
   0   4  11      699.92      689.63      8.93 o 
   1   4  11       30.87       33.78      1.09 o 
   2   4  11      290.70      293.86      4.91 o 
   3   4  11      104.94       99.47      2.57 o 
   4   4  11        0.35       -3.69      7.24 o 
   5   4  11       77.94       70.88      1.98 o 
   6   4  11      195.73      180.59      3.65 o 
   7   4  11       86.80       95.20      3.67 o 
   8   4  11       64.48       66.04      3.55 o 
   9   4  11       72.96       66.15      2.73 o 
  10   4  11       21.21       19.87      2.14 o 
  11   4  11        9.13       11.12      3.32 o 
  12   4  11        0.01       -0.68      5.36 o 
  13   4  11       24.33       35.37      7.70 o 
 -13   5  11        5.16       -0.26      5.01 o 
 -12   5  11       10.88       11.12      4.23 o 
 -11   5  11        9.67        7.20      3.88 o 
 -10   5  11       18.76       15.69      3.93 o 
  -9   5  11       22.39       25.34      4.34 o 
  -8   5  11        3.61        7.03      3.62 o 
  -7   5  11       82.65       79.01      4.77 o 
  -6   5  11        5.95        6.39      4.22 o 
  -5   5  11      596.40      562.65     13.51 o 
  -4   5  11      671.00      648.86     14.51 o 
  -3   5  11      610.65      593.64     10.31 o 
  -2   5  11      455.40      440.32      7.17 o 
  -1   5  11     2841.16     2796.60     38.26 o 
   0   5  11       16.49       19.36      1.07 o 
   1   5  11        1.76        0.93      0.76 o 
   2   5  11        3.26        4.28      3.37 o 
   3   5  11        0.29       -1.53     13.22 o 
   4   5  11        2.85        6.34     13.48 o 
   5   5  11       80.27       85.66      2.33 o 
   6   5  11        9.24        6.99      4.30 o 
   7   5  11        2.70        3.07      1.50 o 
   8   5  11        1.36        1.21      1.67 o 
   9   5  11       10.01       14.30      2.69 o 
  10   5  11       53.06       52.99      4.10 o 
  11   5  11        0.03        5.03      3.88 o 
  12   5  11        4.09        6.82      6.77 o 
 -13   6  11       48.38       50.75      6.84 o 
 -12   6  11        8.25       14.73      7.18 o 
 -11   6  11       25.75       27.94      5.42 o 
 -10   6  11      385.87      389.45     15.73 o 
  -9   6  11      145.90      152.62      8.64 o 
  -8   6  11        3.24        3.38      4.36 o 
  -7   6  11       57.53       57.20      5.05 o 
  -6   6  11        1.89        5.75      2.77 o 
  -5   6  11      409.05      414.98     11.93 o 
  -4   6  11      116.34      103.68      4.80 o 
  -3   6  11        4.54        4.10      2.11 o 
  -2   6  11       21.75       14.18      2.39 o 
  -1   6  11      164.36      136.22      3.23 o 
   0   6  11      602.77      592.42     10.30 o 
   1   6  11       19.40       19.14      1.35 o 
   2   6  11       18.07       19.97     13.14 o 
   3   6  11       28.82       28.12      2.15 o 
   4   6  11      143.26      143.52     11.22 o 
   5   6  11       72.44       68.68      2.70 o 
   6   6  11       38.89       34.59      6.22 o 
   7   6  11       11.47       11.13      2.32 o 
   8   6  11       54.94       61.60      4.21 o 
   9   6  11       11.50       11.75      2.99 o 
  10   6  11      271.40      286.86     21.53 o 
  11   6  11       78.18       84.11      6.16 o 
  12   6  11       86.24      103.74      6.67 o 
 -13   7  11       10.86        9.60      8.06 o 
 -12   7  11        0.01       -4.79      4.79 o 
 -11   7  11      150.31      160.76     10.72 o 
 -10   7  11       40.44       46.11      5.08 o 
  -9   7  11      246.25      228.87     11.07 o 
  -8   7  11        7.05        4.68      5.14 o 
  -7   7  11       16.38       17.27      3.38 o 
  -6   7  11      239.31      231.59      9.90 o 
  -5   7  11      115.79      119.83      6.95 o 
  -4   7  11      166.26      148.24      5.94 o 
  -3   7  11       93.56       78.87      4.48 o 
  -2   7  11        1.24        2.31      2.13 o 
  -1   7  11       98.75       89.77      5.09 o 
   0   7  11      122.71      115.25      4.89 o 
   1   7  11      906.42      875.49     16.86 o 
   2   7  11      132.49      122.45      6.65 o 
   3   7  11      139.52      115.52      4.34 o 
   4   7  11       19.50       17.20      2.76 o 
   5   7  11       10.66        8.38      3.15 o 
   6   7  11       19.86       20.24      2.98 o 
   7   7  11       72.93       70.80      3.42 o 
   8   7  11      211.83      207.90     15.59 o 
   9   7  11       31.53       31.18      3.37 o 
  10   7  11        4.06        5.92      4.39 o 
  11   7  11        2.28        0.96      4.18 o 
 -12   8  11      403.38      364.48     19.26 o 
 -11   8  11       82.50       84.90      9.74 o 
 -10   8  11        2.27        4.75      4.36 o 
  -9   8  11        0.08       -2.92      4.25 o 
  -8   8  11       26.69       20.81      6.01 o 
  -7   8  11        1.04       -0.26      3.23 o 
  -6   8  11        0.01       -3.33      3.33 o 
  -5   8  11       14.52       14.67      3.55 o 
  -4   8  11        2.11        2.19      4.17 o 
  -3   8  11       22.13       23.57      3.47 o 
  -2   8  11      155.09      127.62      6.80 o 
  -1   8  11       10.20       10.16      3.11 o 
   0   8  11       41.80       33.15      3.84 o 
   1   8  11       60.54       52.04      4.23 o 
   2   8  11       55.41       53.09      4.27 o 
   3   8  11      154.96      146.85      7.49 o 
   4   8  11        6.06       19.28      5.14 o 
   5   8  11      223.19      233.82     10.94 o 
   6   8  11       13.37       10.86      2.80 o 
   7   8  11       27.67       38.20      4.37 o 
   8   8  11        0.02        1.84      3.60 o 
   9   8  11        5.76        6.11      3.14 o 
  10   8  11       58.42       61.64      6.30 o 
  11   8  11      182.39      178.55     14.13 o 
 -11   9  11        0.05        1.71      7.07 o 
 -10   9  11       20.80       19.00      5.81 o 
  -9   9  11      169.97      179.86     11.56 o 
  -8   9  11      345.01      376.68     16.42 o 
  -7   9  11      118.35      124.14      7.25 o 
  -6   9  11       52.21       55.25      5.44 o 
  -5   9  11       17.49       11.33      5.09 o 
  -4   9  11       10.03       14.61      4.48 o 
  -3   9  11       20.03       19.79      5.07 o 
  -2   9  11        2.18        3.03      3.56 o 
  -1   9  11        6.17       12.80      3.37 o 
   0   9  11      113.92      115.07      6.63 o 
   1   9  11        0.25        1.32      5.02 o 
   2   9  11        0.07        1.98      3.43 o 
   3   9  11        0.00        4.44      4.83 o 
   4   9  11        9.06        5.87      5.67 o 
   5   9  11        9.13        7.92      4.44 o 
   6   9  11       14.76       23.91     11.09 o 
   7   9  11      486.62      495.02     14.58 o 
   8   9  11       69.23       66.80      4.06 o 
   9   9  11      112.82      110.25      6.97 o 
  10   9  11      328.16      355.49     21.47 o 
 -10  10  11       69.09       76.29      9.38 o 
  -9  10  11       35.57       24.20      6.40 o 
  -8  10  11        7.99        2.78      5.23 o 
  -7  10  11      105.69      106.84      8.24 o 
  -6  10  11      165.50      192.29     11.73 o 
  -5  10  11      370.85      376.39     15.78 o 
  -4  10  11      216.11      229.35     10.84 o 
  -3  10  11       15.37       21.56      4.75 o 
  -2  10  11      121.55      129.45      8.33 o 
  -1  10  11        2.27        1.98      3.96 o 
   0  10  11       35.21       43.28      6.42 o 
   1  10  11        7.06        9.05      3.43 o 
   2  10  11        7.04        9.01      5.61 o 
   3  10  11        4.11       -5.36      5.36 o 
   4  10  11      245.89      273.70     15.07 o 
   5  10  11      129.63      138.49      9.19 o 
   6  10  11        5.76       16.07      4.84 o 
   7  10  11       13.63       21.07      4.50 o 
   8  10  11        3.03        6.32      4.46 o 
   9  10  11       58.01       52.85     11.00 o 
  -9  11  11      102.95      106.67     12.26 o 
  -8  11  11       64.18       61.33      7.77 o 
  -7  11  11     1163.87     1204.03     55.92 o 
  -6  11  11       61.11       55.37      8.23 o 
  -5  11  11        2.66       -2.24      4.89 o 
  -4  11  11        2.24        6.73      4.89 o 
  -3  11  11       37.28       56.46      8.07 o 
  -2  11  11        4.40        3.78      4.71 o 
  -1  11  11       58.89       54.77      6.14 o 
   0  11  11       33.03       27.51      4.86 o 
   1  11  11        5.45        3.44      6.48 o 
   2  11  11       62.77       58.44      6.47 o 
   3  11  11       13.71        9.01      5.27 o 
   4  11  11       44.79       50.98      7.78 o 
   5  11  11       87.38       90.38      7.42 o 
   6  11  11        6.96        4.17      3.88 o 
   7  11  11        1.17       -3.64      4.39 o 
   8  11  11       19.59       19.36      6.73 o 
  -8  12  11        3.10       -1.71      6.28 o 
  -7  12  11       49.35       47.78      8.88 o 
  -6  12  11       13.38       10.58      5.55 o 
  -5  12  11      238.06      253.62     14.77 o 
  -4  12  11       48.34       55.73      6.55 o 
  -3  12  11        4.45        0.60      5.57 o 
  -2  12  11       51.71       48.23      6.67 o 
  -1  12  11        6.59        9.25      5.94 o 
   0  12  11       31.97       39.82      6.16 o 
   1  12  11       40.68       45.45      6.80 o 
   2  12  11      180.28      201.42     11.31 o 
   3  12  11      134.28      147.04      9.46 o 
   4  12  11        0.92        0.26      4.87 o 
   5  12  11        4.49       10.84      7.88 o 
   6  12  11        1.99       14.48      8.29 o 
   7  12  11        6.02        5.41      6.62 o 
  -7  13  11      125.15      125.04     12.91 o 
  -6  13  11      120.31      116.64     10.89 o 
  -5  13  11        1.73        0.99      5.73 o 
  -4  13  11      129.05      115.24     11.35 o 
  -3  13  11        7.43       11.45      5.34 o 
  -2  13  11        2.67       -6.81      7.94 o 
  -1  13  11       22.01       27.77      8.23 o 
   0  13  11       18.28       14.73      5.99 o 
   1  13  11      104.76      107.35      9.10 o 
   2  13  11        0.46        2.05      6.75 o 
   3  13  11      127.23      127.24     11.93 o 
   4  13  11       10.34       12.63      7.22 o 
   5  13  11        0.10       -5.64      9.27 o 
   6  13  11       37.79       35.05      8.09 o 
  -4  14  11        7.25       11.83      6.16 o 
  -3  14  11       44.92       44.47      7.16 o 
  -2  14  11       38.63       33.43     10.91 o 
  -1  14  11       35.30       46.11     10.27 o 
   0  14  11      103.86      105.17     13.01 o 
   1  14  11       21.61       24.85      9.65 o 
   2  14  11       43.64       40.23      7.22 o 
   3  14  11        3.09       13.99      8.15 o 
 -14   0  12      177.04      164.08      8.33 o 
 -12   0  12       46.07       43.28      3.74 o 
 -10   0  12       11.41       11.12      2.06 o 
  -8   0  12      168.53      148.24      4.76 o 
  -6   0  12       18.45       19.50      1.22 o 
  -4   0  12     1150.51     1093.76     17.24 o 
  -2   0  12     1269.69     1260.29     16.78 o 
   0   0  12        3.85       -0.07      0.60 o 
   2   0  12      779.36      736.57     10.16 o 
   4   0  12     1084.67     1058.68     18.01 o 
   6   0  12        6.77        5.37      1.73 o 
   8   0  12      291.84      295.41      7.27 o 
  10   0  12      193.95      184.04      5.96 o 
  12   0  12       51.65       74.45      6.03 o 
 -14   1  12        0.27       -0.37      2.59 o 
 -13   1  12       37.65       32.89      2.96 o 
 -12   1  12       84.20       90.80      3.49 o 
 -11   1  12        0.01       -0.74      1.99 o 
 -10   1  12        5.62        5.46      1.86 o 
  -9   1  12       97.17       88.17      2.70 o 
  -8   1  12        2.28        0.73      0.84 o 
  -7   1  12       46.57       39.59      1.30 o 
  -6   1  12      267.82      238.37      3.73 o 
  -5   1  12      262.13      215.63      3.29 o 
  -4   1  12       36.00       44.19      1.36 o 
  -3   1  12      125.02       91.27      1.94 o 
  -2   1  12      179.75      184.59      3.07 o 
  -1   1  12      684.39      636.39      8.27 o 
   0   1  12       20.45       26.52      0.60 o 
   1   1  12      108.75      112.70      1.82 o 
   2   1  12      126.56       96.64      1.52 o 
   3   1  12      245.27      224.73      2.74 o 
   4   1  12       17.67       17.46      2.02 o 
   5   1  12      556.50      542.09     13.21 o 
   6   1  12       37.41       37.68      1.92 o 
   7   1  12        6.04        5.62      1.23 o 
   8   1  12       17.94       16.33      1.76 o 
   9   1  12       71.36       66.25      2.24 o 
  10   1  12       23.67       23.04      2.26 o 
  11   1  12       19.56       17.91      2.88 o 
  12   1  12        8.76       14.78      3.29 o 
  13   1  12      163.10      169.61     17.94 o 
 -14   2  12        2.95        3.78      4.71 o 
 -13   2  12       93.44       97.95      6.24 o 
 -12   2  12       96.37      101.83      4.62 o 
 -11   2  12       18.01       21.07      2.12 o 
 -10   2  12        0.27        1.52      1.61 o 
  -9   2  12       36.29       35.52      2.46 o 
  -8   2  12        0.07       -2.06      2.06 o 
  -7   2  12      204.46      197.26      5.90 o 
  -6   2  12        5.70        5.74      1.10 o 
  -5   2  12       29.17       38.60      1.48 o 
  -4   2  12      121.10       92.47      2.14 o 
  -3   2  12      359.60      306.99      5.11 o 
  -2   2  12       62.85       49.42      1.31 o 
  -1   2  12     1088.13      985.26     25.22 o 
   0   2  12      107.54      107.56      5.71 o 
   1   2  12      291.82      300.42      4.12 o 
   2   2  12      332.00      345.69      4.08 o 
   3   2  12      640.53      604.91      6.64 o 
   4   2  12       29.43       25.44      1.26 o 
   5   2  12        5.83        3.50      1.06 o 
   6   2  12        6.93        3.96      1.43 o 
   7   2  12       23.81       24.21      1.57 o 
   8   2  12       81.42       86.30      2.74 o 
   9   2  12       18.14       23.25      2.05 o 
  10   2  12        2.09        3.64      2.12 o 
  11   2  12        5.49        9.15      3.73 o 
  12   2  12       15.63        8.04      2.99 o 
  13   2  12       96.80       92.31      7.59 o 
 -14   3  12        1.90        1.71      3.96 o 
 -13   3  12       62.12       60.31      5.05 o 
 -12   3  12        4.04        3.32      2.78 o 
 -11   3  12       19.05       27.09      3.98 o 
 -10   3  12       25.28       26.18      2.69 o 
  -9   3  12       55.93       56.87      3.38 o 
  -8   3  12        6.64        7.46      1.52 o 
  -7   3  12        0.03       -1.05      1.15 o 
  -6   3  12       35.51       14.97      2.05 o 
  -5   3  12      432.08      435.01      9.70 o 
  -4   3  12     2638.70     2569.83     75.40 o 
  -3   3  12     2700.12     2700.65     46.41 o 
  -2   3  12      263.44      244.75      5.43 o 
  -1   3  12       43.52       40.21      2.98 o 
   0   3  12     1050.09      957.57     31.04 o 
   1   3  12      208.15      194.14      3.61 o 
   2   3  12       82.17       94.50      3.18 o 
   3   3  12        0.03        2.07      1.03 o 
   4   3  12        0.02        0.82      1.61 o 
   5   3  12       42.83       48.00      1.65 o 
   6   3  12        0.61        4.06      1.39 o 
   7   3  12        0.44        3.10      1.80 o 
   8   3  12        0.91       -1.45      1.45 o 
   9   3  12      165.62      180.25      4.45 o 
  10   3  12       95.75       98.51      5.57 o 
  11   3  12       19.93       22.21      3.22 o 
  12   3  12        0.39        7.56      4.97 o 
  13   3  12        1.69       11.65      7.44 o 
 -13   4  12       61.16       58.31      5.09 o 
 -12   4  12        2.70        7.47      3.64 o 
 -11   4  12       37.59       42.32      4.44 o 
 -10   4  12        0.41       -3.11      4.56 o 
  -9   4  12        0.03       -2.43      2.43 o 
  -8   4  12      173.79      171.68      7.46 o 
  -7   4  12      143.86      148.43      6.74 o 
  -6   4  12       34.85       20.90      2.32 o 
  -5   4  12       31.55       31.67      1.55 o 
  -4   4  12      408.76      419.34      9.00 o 
  -3   4  12     1256.22     1240.13     25.81 o 
  -2   4  12       94.72       88.39      2.90 o 
  -1   4  12      115.41      110.35      2.79 o 
   0   4  12      382.00      355.47      4.88 o 
   1   4  12        0.52       -0.50      1.82 o 
   2   4  12      266.47      243.48      5.05 o 
   3   4  12       15.07       16.06      6.11 o 
   4   4  12      217.43      205.06     31.14 o 
   5   4  12        0.16       -2.28      3.31 o 
   6   4  12       93.04       79.81      3.38 o 
   7   4  12        5.60       10.24      1.58 o 
   8   4  12       33.13       31.62      3.64 o 
   9   4  12       26.68       30.35      4.12 o 
  10   4  12       19.43       14.39      2.54 o 
  11   4  12        1.78        4.53      5.24 o 
  12   4  12       32.65       41.24      5.60 o 
 -13   5  12        3.73        3.44      3.50 o 
 -12   5  12       44.05       42.01      7.27 o 
 -11   5  12        7.13        5.87      3.82 o 
 -10   5  12      120.20      140.40      9.25 o 
  -9   5  12       28.22       34.47      5.06 o 
  -8   5  12      501.01      506.41     19.41 o 
  -7   5  12       17.74       20.67      3.92 o 
  -6   5  12      106.70      104.68      4.83 o 
  -5   5  12      188.67      186.49      6.00 o 
  -4   5  12       66.02       63.00      2.20 o 
  -3   5  12        8.20       11.06      1.19 o 
  -2   5  12      162.00      146.47      4.33 o 
  -1   5  12      995.02      959.15     20.67 o 
   0   5  12     1229.63     1215.48     17.77 o 
   1   5  12      286.31      249.08     17.88 o 
   2   5  12        0.37        2.27     20.15 o 
   3   5  12       19.33       20.09      3.92 o 
   4   5  12       19.34       17.86      4.29 o 
   5   5  12      214.68      209.90     11.00 o 
   6   5  12      102.33      103.89      2.93 o 
   7   5  12        7.14       11.06      6.53 o 
   8   5  12       33.81       37.72      7.79 o 
   9   5  12       23.18       26.67      4.36 o 
  10   5  12       15.20       12.57      4.22 o 
  11   5  12        0.90       -0.67      4.41 o 
  12   5  12        1.42       -4.00      5.47 o 
 -13   6  12       29.69       27.94      5.50 o 
 -12   6  12        0.39        3.11      4.91 o 
 -11   6  12       19.47       18.02      6.70 o 
 -10   6  12        6.91        6.94      5.14 o 
  -9   6  12        0.50        0.73      2.92 o 
  -8   6  12       94.69       91.31      6.22 o 
  -7   6  12      207.13      213.38     10.22 o 
  -6   6  12        2.04        7.74      2.58 o 
  -5   6  12      304.93      287.10      9.37 o 
  -4   6  12       39.32       40.96      3.54 o 
  -3   6  12      240.66      225.95      6.11 o 
  -2   6  12      699.84      635.24     11.48 o 
  -1   6  12      173.44      160.79      4.33 o 
   0   6  12      183.10      164.10      4.37 o 
   1   6  12       98.96      106.34      3.53 o 
   2   6  12      105.35      101.98      8.94 o 
   3   6  12       81.57       78.48     19.21 o 
   4   6  12        3.52        3.29      6.42 o 
   5   6  12       11.55       20.57      3.74 o 
   6   6  12       15.03       10.11      2.34 o 
   7   6  12       11.73       12.51      2.12 o 
   8   6  12       53.77       54.84      3.50 o 
   9   6  12      231.38      240.84      7.53 o 
  10   6  12        3.69        4.61      4.83 o 
  11   6  12        7.65        6.07      4.35 o 
  12   6  12       54.52       43.14      5.49 o 
 -12   7  12       15.48       13.21      8.57 o 
 -11   7  12       86.97       89.15      7.37 o 
 -10   7  12      144.56      150.61      8.18 o 
  -9   7  12      119.12      132.43      8.80 o 
  -8   7  12        3.21       -1.45      4.81 o 
  -7   7  12        0.41        0.39      4.21 o 
  -6   7  12      276.72      278.86     11.41 o 
  -5   7  12       24.20       23.10      4.61 o 
  -4   7  12       59.29       62.48      4.25 o 
  -3   7  12      622.14      584.06     16.52 o 
  -2   7  12       66.54       63.13      4.65 o 
  -1   7  12       56.79       53.93      3.82 o 
   0   7  12      204.18      188.28      6.92 o 
   1   7  12      104.34      104.84      5.33 o 
   2   7  12      216.54      221.94      8.58 o 
   3   7  12       86.98       86.86      4.09 o 
   4   7  12        8.20        4.58      3.89 o 
   5   7  12        3.95        4.30      3.24 o 
   6   7  12       19.63       20.70      2.58 o 
   7   7  12        9.58        9.95      2.37 o 
   8   7  12      157.82      176.61      6.02 o 
   9   7  12       36.09       36.84      6.54 o 
  10   7  12      203.52      220.13      9.92 o 
  11   7  12       26.34       30.69      5.94 o 
 -12   8  12       38.71       38.40      7.36 o 
 -11   8  12       42.06       51.79      7.61 o 
 -10   8  12       88.76       78.29      6.77 o 
  -9   8  12       31.52       27.09      6.01 o 
  -8   8  12      121.92      142.15      9.70 o 
  -7   8  12      252.27      278.57     14.39 o 
  -6   8  12      416.78      431.00     16.89 o 
  -5   8  12       73.08       68.00      5.23 o 
  -4   8  12       25.54       21.04      3.36 o 
  -3   8  12      100.67       86.71      6.51 o 
  -2   8  12      109.74       99.42      5.84 o 
  -1   8  12       62.47       71.39      5.36 o 
   0   8  12       28.73       20.37      4.33 o 
   1   8  12        0.35       -4.12      4.12 o 
   2   8  12       68.68       70.85      5.89 o 
   3   8  12        0.35        1.65      3.17 o 
   4   8  12       51.34       53.21      5.46 o 
   5   8  12       39.21       40.44      4.75 o 
   6   8  12       90.48       97.66      5.39 o 
   7   8  12        1.50       -3.63      4.39 o 
   8   8  12       32.35       28.85      3.71 o 
   9   8  12      133.68      147.04     14.71 o 
  10   8  12        8.02        0.89      4.55 o 
 -11   9  12       68.10       71.94      7.59 o 
 -10   9  12        3.15        2.57      5.08 o 
  -9   9  12       45.86       54.76      9.51 o 
  -8   9  12       79.44       76.71      7.12 o 
  -7   9  12      144.13      144.88      7.63 o 
  -6   9  12        4.38       -1.19      3.76 o 
  -5   9  12       89.98       87.16      5.92 o 
  -4   9  12       19.00       25.25      4.50 o 
  -3   9  12       37.61       49.48      5.72 o 
  -2   9  12        1.23        1.71      4.62 o 
  -1   9  12      145.20      158.91      9.43 o 
   0   9  12       38.62       35.82      5.74 o 
   1   9  12        0.14       -1.53      3.32 o 
   2   9  12       56.47       51.10      6.40 o 
   3   9  12       53.71       51.80      5.03 o 
   4   9  12       45.32       40.03      4.74 o 
   5   9  12       25.49       24.45      7.08 o 
   6   9  12        0.09        1.29      3.81 o 
   7   9  12       11.76        7.93      4.31 o 
   8   9  12       37.44       29.55      3.44 o 
   9   9  12        9.27       11.54      4.63 o 
  10   9  12        2.08       -1.12     10.09 o 
 -10  10  12        3.44       -2.31      7.59 o 
  -9  10  12       12.03       10.69      5.90 o 
  -8  10  12       22.06       23.73      5.79 o 
  -7  10  12      200.22      232.06     14.12 o 
  -6  10  12       78.72       74.87      6.34 o 
  -5  10  12       63.93       64.95      6.16 o 
  -4  10  12       68.94       76.57      6.26 o 
  -3  10  12       20.74       20.37      4.85 o 
  -2  10  12        4.43        4.10      3.82 o 
  -1  10  12       69.14       63.65      6.49 o 
   0  10  12       11.38       13.45      3.76 o 
   1  10  12        0.28        0.13      3.86 o 
   2  10  12        6.16        7.87      4.11 o 
   3  10  12       17.58       23.65      4.91 o 
   4  10  12      349.40      396.20     16.84 o 
   5  10  12       14.61        6.86      5.20 o 
   6  10  12       47.97       51.16      5.09 o 
   7  10  12       23.80       26.72      5.45 o 
   8  10  12       71.18       58.38      4.48 o 
   9  10  12        1.21       -0.80      6.57 o 
  -9  11  12      131.21      131.68     11.38 o 
  -8  11  12       23.97       37.20      7.34 o 
  -7  11  12       82.90       95.24      9.52 o 
  -6  11  12        7.45       13.99      5.59 o 
  -5  11  12      158.06      168.27      9.49 o 
  -4  11  12      111.85      136.39     10.07 o 
  -3  11  12       95.83       99.41      8.76 o 
  -2  11  12        2.89        3.11      4.30 o 
  -1  11  12       59.57       81.19      7.92 o 
   0  11  12       18.61       16.53      4.76 o 
   1  11  12      232.75      258.30     14.12 o 
   2  11  12        9.63       27.51      7.76 o 
   3  11  12       11.84        8.66      6.22 o 
   4  11  12      291.90      297.63     14.03 o 
   5  11  12       64.19       71.81      7.58 o 
   6  11  12       21.26       25.45      5.00 o 
   7  11  12        0.25        2.97      4.80 o 
   8  11  12       23.08       23.65      4.43 o 
  -8  12  12       14.66       15.81      6.60 o 
  -7  12  12      110.88      104.50     11.14 o 
  -6  12  12       14.18        9.10      5.69 o 
  -5  12  12       26.67       24.04      9.09 o 
  -4  12  12        0.43        2.24      7.98 o 
  -3  12  12        3.32       -0.07      7.29 o 
  -2  12  12       38.82       45.78      6.71 o 
  -1  12  12       17.78       24.12      8.15 o 
   0  12  12       20.22       20.51      5.67 o 
   1  12  12       74.28       82.81      6.96 o 
   2  12  12      293.56      318.17     17.12 o 
   3  12  12       58.07       73.75      8.24 o 
   4  12  12       14.44       21.41      8.35 o 
   5  12  12        3.64        2.70      5.93 o 
   6  12  12        8.34       12.37      4.42 o 
   7  12  12       29.47       37.30     10.03 o 
  -6  13  12        1.06        4.68      6.26 o 
  -5  13  12        1.29        0.13      6.52 o 
  -4  13  12      103.54      110.06     12.12 o 
  -3  13  12        9.66        3.84      5.77 o 
  -2  13  12      133.31      129.08     10.72 o 
  -1  13  12       11.70       14.48      8.36 o 
   0  13  12       36.94       69.62     10.18 o 
   1  13  12        0.29       -1.71      8.71 o 
   2  13  12       92.57       97.15     11.71 o 
   3  13  12      366.83      408.92     23.03 o 
   4  13  12       33.31       29.60      6.90 o 
   5  13  12       13.82       20.08      7.07 o 
  -3  14  12       39.71       25.92      7.62 o 
  -2  14  12        0.54       -2.19      7.68 o 
  -1  14  12        0.15        3.44      6.75 o 
   0  14  12       66.32       68.94      9.05 o 
   1  14  12        0.41        0.33      7.37 o 
   2  14  12      103.97      102.51     10.21 o 
 -13   0  13       89.13       77.86      5.03 o 
 -11   0  13       13.53       12.06      3.33 o 
  -9   0  13      117.24      109.39      4.42 o 
  -7   0  13        0.23       -0.26      1.25 o 
  -5   0  13       91.99      107.35      2.70 o 
  -3   0  13      281.12      220.64      6.04 o 
  -1   0  13      230.79      249.03      4.11 o 
   1   0  13       14.77       15.24      0.95 o 
   3   0  13       92.48       67.21      2.27 o 
   5   0  13      208.12      219.86      5.31 o 
   7   0  13        0.03        0.39      1.84 o 
   9   0  13       26.40       23.41      2.68 o 
  11   0  13        0.91        3.03      3.76 o 
 -14   1  13       57.79       55.63      7.09 o 
 -13   1  13       26.64       27.42      3.36 o 
 -12   1  13        4.41        5.57      2.63 o 
 -11   1  13        5.11        8.07      2.11 o 
 -10   1  13        0.10       -0.48      1.63 o 
  -9   1  13        1.44        2.91      1.14 o 
  -8   1  13        1.63        0.05      0.88 o 
  -7   1  13       68.87       43.82      1.36 o 
  -6   1  13      173.21      149.26      2.60 o 
  -5   1  13      291.33      218.67      8.54 o 
  -4   1  13       58.16       80.37      4.27 o 
  -3   1  13      431.48      385.10      5.96 o 
  -2   1  13      314.68      287.86      4.64 o 
  -1   1  13      373.91      328.05      5.50 o 
   0   1  13      114.49       92.75      1.88 o 
   1   1  13       63.08       61.02      1.27 o 
   2   1  13       18.89       16.00      0.80 o 
   3   1  13      465.06      432.00      5.98 o 
   4   1  13      134.42      127.27      6.89 o 
   5   1  13       40.93       35.35      1.46 o 
   6   1  13      249.03      249.97      4.48 o 
   7   1  13        1.70        4.29      1.43 o 
   8   1  13        2.48        3.06      1.50 o 
   9   1  13        3.26        2.79      1.92 o 
  10   1  13       69.21       69.28      3.25 o 
  11   1  13       32.11       29.79      4.09 o 
  12   1  13      134.26      156.19      7.23 o 
 -14   2  13      174.09      156.26      8.95 o 
 -13   2  13       16.46       15.15      2.96 o 
 -12   2  13       89.44      104.78      4.59 o 
 -11   2  13       87.71       93.83      3.72 o 
 -10   2  13       13.80       12.34      1.94 o 
  -9   2  13       70.57       65.56      2.99 o 
  -8   2  13       34.56       29.39      1.83 o 
  -7   2  13       15.35       12.59      2.42 o 
  -6   2  13        0.15        0.52      0.86 o 
  -5   2  13       25.03       26.96      1.36 o 
  -4   2  13      837.88      750.20     11.79 o 
  -3   2  13      865.12      904.17     19.78 o 
  -2   2  13      820.36      774.63     11.76 o 
  -1   2  13      401.43      378.13      5.52 o 
   0   2  13       22.68       24.91      6.42 o 
   1   2  13      200.03      217.75      3.85 o 
   2   2  13        2.52        5.08      1.32 o 
   3   2  13      224.18      201.09      7.78 o 
   4   2  13       20.65       12.43      1.13 o 
   5   2  13        5.45        6.67      1.18 o 
   6   2  13       26.63       25.81      2.30 o 
   7   2  13       39.16       45.09      1.99 o 
   8   2  13       95.49      100.12      3.29 o 
   9   2  13       41.37       50.12      2.98 o 
  10   2  13        0.21        0.03      2.30 o 
  11   2  13        0.04        6.25      3.51 o 
  12   2  13      213.97      225.04      8.89 o 
 -13   3  13      156.67      171.87      8.10 o 
 -12   3  13       75.36       91.62      5.76 o 
 -11   3  13       39.68       47.56      4.15 o 
 -10   3  13        4.86        3.33      2.27 o 
  -9   3  13       32.03       48.13      3.63 o 
  -8   3  13        3.99        2.16      1.93 o 
  -7   3  13       47.68       42.05      2.25 o 
  -6   3  13       14.82        9.46      1.33 o 
  -5   3  13       40.84       43.46      2.42 o 
  -4   3  13       55.91       44.75      1.95 o 
  -3   3  13      157.68      160.57      3.65 o 
  -2   3  13       52.60       60.15      1.96 o 
  -1   3  13      742.38      713.78     13.17 o 
   0   3  13      660.56      629.84     13.19 o 
   1   3  13      711.58      641.03      8.01 o 
   2   3  13       94.03       88.34      4.35 o 
   3   3  13      232.89      229.63      7.80 o 
   4   3  13       41.01       39.01      1.27 o 
   5   3  13       83.40       89.50      2.37 o 
   6   3  13        3.22        3.06      1.38 o 
   7   3  13       57.89       53.48      3.89 o 
   8   3  13        3.36        2.43      1.95 o 
   9   3  13       55.87       60.13      5.76 o 
  10   3  13        8.09       10.46      2.92 o 
  11   3  13       10.13       14.50      4.45 o 
  12   3  13        7.93        5.15      3.98 o 
 -13   4  13       47.29       49.94      5.06 o 
 -12   4  13       19.14       18.23      3.68 o 
 -11   4  13       42.84       37.40      3.98 o 
 -10   4  13       30.32       31.58      3.93 o 
  -9   4  13       16.71       15.69      4.12 o 
  -8   4  13        4.21        4.17      3.06 o 
  -7   4  13        8.39       11.72      3.23 o 
  -6   4  13        2.95        0.33      2.72 o 
  -5   4  13      162.99      148.04      4.55 o 
  -4   4  13       56.73       47.00      2.00 o 
  -3   4  13      106.48       98.12      3.22 o 
  -2   4  13      362.04      350.15      7.19 o 
  -1   4  13       65.22       61.34      2.33 o 
   0   4  13     2355.75     2371.68     56.09 o 
   1   4  13      653.85      644.24      9.59 o 
   2   4  13       42.64       51.13      2.18 o 
   3   4  13       22.18       17.32      2.57 o 
   4   4  13        8.09        8.82      1.28 o 
   5   4  13       26.32       25.60      1.77 o 
   6   4  13        0.03       -1.76      1.76 o 
   7   4  13       73.35       77.70      2.97 o 
   8   4  13      138.44      143.82      4.07 o 
   9   4  13       28.73       29.48      9.12 o 
  10   4  13       43.91       44.20      3.20 o 
  11   4  13        5.17        8.48      5.65 o 
  12   4  13        7.79        8.03      5.12 o 
 -13   5  13        4.66        4.36      4.89 o 
 -12   5  13        1.55        5.14      3.43 o 
 -11   5  13        3.11        8.48      5.78 o 
 -10   5  13        2.79        4.58      3.51 o 
  -9   5  13       13.77       11.22      3.16 o 
  -8   5  13      179.14      191.40      9.00 o 
  -7   5  13        1.55       -2.24      2.24 o 
  -6   5  13      100.95      104.01      5.31 o 
  -5   5  13       27.81       35.92      3.51 o 
  -4   5  13        8.74        9.05      2.10 o 
  -3   5  13       45.11       45.78      2.09 o 
  -2   5  13        4.70        4.36      1.05 o 
  -1   5  13      163.70      144.70      4.50 o 
   0   5  13      364.11      359.65      6.19 o 
   1   5  13      390.18      399.88      8.78 o 
   2   5  13       41.38       37.27      4.08 o 
   3   5  13      223.63      229.35      6.82 o 
   4   5  13        1.86       -0.49     12.78 o 
   5   5  13        0.01        1.71      3.31 o 
   6   5  13       26.65       23.50      3.65 o 
   7   5  13       16.31       19.44      2.48 o 
   8   5  13       38.88       41.89      2.85 o 
   9   5  13       27.66       32.78      3.09 o 
  10   5  13       38.33       37.79      8.81 o 
  11   5  13       18.43       16.56      5.95 o 
  12   5  13        8.52       11.43     15.81 o 
 -12   6  13        6.90       -0.33      4.91 o 
 -11   6  13       96.83       91.47      8.25 o 
 -10   6  13       13.11       18.16      3.95 o 
  -9   6  13      267.05      266.48     11.68 o 
  -8   6  13      530.65      551.68     22.17 o 
  -7   6  13       35.92       23.33      3.54 o 
  -6   6  13      462.45      486.80     19.03 o 
  -5   6  13      111.89      109.21      5.95 o 
  -4   6  13      218.73      199.38      7.58 o 
  -3   6  13       52.75       47.89      3.60 o 
  -2   6  13      107.17      108.03      3.55 o 
  -1   6  13       11.88        8.19      1.63 o 
   0   6  13        0.63       -0.73      1.58 o 
   1   6  13      884.39      877.81     17.85 o 
   2   6  13      198.43      193.00     27.52 o 
   3   6  13      134.73      124.88      4.54 o 
   4   6  13       42.01       44.69      3.15 o 
   5   6  13        2.17        5.49      3.47 o 
   6   6  13        0.15       -1.15      2.04 o 
   7   6  13       44.48       43.65      4.07 o 
   8   6  13        1.18        2.71      2.57 o 
   9   6  13       15.95       15.37      3.65 o 
  10   6  13        1.84        1.28      5.52 o 
  11   6  13        5.61        3.35      9.46 o 
 -12   7  13       64.16       73.61      6.70 o 
 -11   7  13      201.46      203.27     11.60 o 
 -10   7  13       19.56       21.33      5.79 o 
  -9   7  13       74.70       73.05      5.70 o 
  -8   7  13       12.80       15.75      4.39 o 
  -7   7  13        0.55       -2.31      4.62 o 
  -6   7  13       31.03       41.79      5.05 o 
  -5   7  13        0.93        0.66      2.84 o 
  -4   7  13       25.89       29.07      4.38 o 
  -3   7  13        0.74       -3.43      3.43 o 
  -2   7  13       14.57        9.40      2.84 o 
  -1   7  13       13.04       12.29      3.82 o 
   0   7  13      455.28      417.00     15.61 o 
   1   7  13        2.25        2.44      1.90 o 
   2   7  13        1.03        0.52      2.49 o 
   3   7  13        9.10       13.27      2.72 o 
   4   7  13       80.85       82.96      4.00 o 
   5   7  13       31.86       40.65      5.08 o 
   6   7  13       34.27       37.69      4.77 o 
   7   7  13      160.64      161.44      7.29 o 
   8   7  13       23.42       24.76      3.27 o 
   9   7  13       41.71       50.24      6.81 o 
  10   7  13        2.64       -0.08      4.53 o 
  11   7  13       24.41       24.30      6.68 o 
 -11   8  13       19.54       18.09      5.05 o 
 -10   8  13       22.65       30.40      6.73 o 
  -9   8  13        2.43       -0.92      5.67 o 
  -8   8  13       25.67       27.26      4.75 o 
  -7   8  13       50.24       47.89      5.18 o 
  -6   8  13      151.93      158.09      8.80 o 
  -5   8  13       50.26       50.40      6.24 o 
  -4   8  13        0.90       -0.39      2.83 o 
  -3   8  13        0.49        5.07      4.54 o 
  -2   8  13        0.32        2.65      4.29 o 
  -1   8  13       48.22       47.89      3.94 o 
   0   8  13      284.27      293.45     12.26 o 
   1   8  13       12.64        9.91      3.33 o 
   2   8  13      131.66      115.08      6.63 o 
   3   8  13      240.09      238.07     10.79 o 
   4   8  13      150.60      144.89      8.03 o 
   5   8  13        0.24        6.86      6.13 o 
   6   8  13       11.60       16.04      3.35 o 
   7   8  13      114.61      126.17      5.16 o 
   8   8  13       23.11       21.96      6.18 o 
   9   8  13      217.80      223.36     15.84 o 
  10   8  13        3.97       -1.77      3.95 o 
 -11   9  13        5.59        4.64      4.77 o 
 -10   9  13        0.03        2.83      7.34 o 
  -9   9  13        2.40       -4.30      4.35 o 
  -8   9  13       32.22       36.70      5.71 o 
  -7   9  13      248.62      243.36     11.42 o 
  -6   9  13        7.16        3.17      4.09 o 
  -5   9  13      121.19      118.59      7.26 o 
  -4   9  13       79.36       84.15      5.82 o 
  -3   9  13      367.55      381.78     16.53 o 
  -2   9  13       44.17       38.20      4.33 o 
  -1   9  13        1.42        2.31      3.71 o 
   0   9  13       50.72       55.00      5.67 o 
   1   9  13      173.87      163.05      9.55 o 
   2   9  13       99.14       96.68      5.92 o 
   3   9  13      350.73      384.95     16.92 o 
   4   9  13       43.93       49.48      7.32 o 
   5   9  13      300.37      306.69     13.68 o 
   6   9  13      186.40      208.78     11.44 o 
   7   9  13        0.24        2.98      3.45 o 
   8   9  13       46.76       51.01      5.76 o 
   9   9  13      102.21      107.10      7.59 o 
 -10  10  13        0.00       -0.80      5.65 o 
  -9  10  13        8.98       10.01      5.76 o 
  -8  10  13       12.79       29.07      7.98 o 
  -7  10  13      260.43      240.33     13.87 o 
  -6  10  13        6.42       -0.26      4.68 o 
  -5  10  13      177.76      172.74     10.05 o 
  -4  10  13       22.83       20.74      4.59 o 
  -3  10  13        2.49       -3.38      6.10 o 
  -2  10  13       78.66       86.70      8.33 o 
  -1  10  13        2.61        2.65      3.91 o 
   0  10  13        2.96       -1.32      3.95 o 
   1  10  13        8.64       16.86      7.48 o 
   2  10  13       58.32       63.00      7.49 o 
   3  10  13       12.43       19.43      4.73 o 
   4  10  13       47.18       56.83      7.48 o 
   5  10  13       39.78       34.57      5.64 o 
   6  10  13       63.98       63.86      6.25 o 
   7  10  13        0.03       -0.89      3.34 o 
   8  10  13       85.93       84.22      5.93 o 
  -8  11  13        1.45       -5.30      5.43 o 
  -7  11  13       59.29       67.73      8.70 o 
  -6  11  13       10.59       13.99      5.17 o 
  -5  11  13      184.18      188.03     12.94 o 
  -4  11  13      604.94      639.82     26.35 o 
  -3  11  13       51.13       49.94      6.67 o 
  -2  11  13      274.01      284.85     13.18 o 
  -1  11  13      252.91      305.24     14.49 o 
   0  11  13       50.74       62.48      7.84 o 
   1  11  13       19.31       22.17      5.36 o 
   2  11  13        4.55        9.45      5.15 o 
   3  11  13       84.34       86.10      7.39 o 
   4  11  13        3.93       -3.65      5.56 o 
   5  11  13       26.94       37.20      8.83 o 
   6  11  13       12.24        8.28      4.27 o 
   7  11  13        1.45       13.40      4.38 o 
  -7  12  13        0.15       -2.92      5.03 o 
  -6  12  13      111.28      105.84     10.38 o 
  -5  12  13      271.57      295.37     18.17 o 
  -4  12  13       64.51       63.52      6.74 o 
  -3  12  13       24.51       21.33      7.59 o 
  -2  12  13       20.69       17.68      5.88 o 
  -1  12  13        0.84        1.71      5.22 o 
   0  12  13        4.83       -1.19      8.19 o 
   1  12  13        9.17       16.80      8.07 o 
   2  12  13        2.99        8.19      9.08 o 
   3  12  13      160.15      162.00     12.22 o 
   4  12  13      290.49      291.20     16.94 o 
   5  12  13        2.21        2.65      8.33 o 
   6  12  13       50.68       44.33      5.14 o 
  -5  13  13      108.07       93.98     10.56 o 
  -4  13  13       73.70       61.46      7.90 o 
  -3  13  13      114.47      102.35     10.53 o 
  -2  13  13        6.03        2.31      6.68 o 
  -1  13  13       71.18       65.47      8.43 o 
   0  13  13       24.26       30.31      7.16 o 
   1  13  13       47.20       50.40      7.97 o 
   2  13  13       16.86        7.60      6.59 o 
   3  13  13        0.72        3.65      5.96 o 
   4  13  13       15.32       17.61     10.44 o 
 -12   0  14      153.64      157.68      7.36 o 
 -10   0  14      403.29      405.69     10.81 o 
  -8   0  14       15.48       20.30      2.05 o 
  -6   0  14        0.25        0.00      0.66 o 
  -4   0  14       53.57       32.87      2.70 o 
  -2   0  14      137.57      112.31      4.31 o 
   0   0  14        0.23        0.80      0.60 o 
   2   0  14        5.74        0.26      1.38 o 
   4   0  14        4.90        3.50      1.71 o 
   6   0  14      466.09      445.03      9.95 o 
   8   0  14      246.50      244.39      6.61 o 
  10   0  14       64.10       66.13      3.97 o 
  12   0  14       62.13       53.81      5.73 o 
 -13   1  14       42.60       38.55      7.57 o 
 -12   1  14      276.01      282.66      7.54 o 
 -11   1  14      191.49      208.22      6.34 o 
 -10   1  14       10.13       12.91      2.44 o 
  -9   1  14       93.62       89.08      2.93 o 
  -8   1  14        0.00       -0.65      1.16 o 
  -7   1  14        1.79        2.91      0.86 o 
  -6   1  14        7.28        9.15      1.26 o 
  -5   1  14       98.77       84.22      2.15 o 
  -4   1  14      101.81      102.88      2.79 o 
  -3   1  14       18.26       12.73      0.93 o 
  -2   1  14     1619.88     1486.82     29.11 o 
  -1   1  14       23.98       26.92      1.14 o 
   0   1  14       34.15       34.55      1.19 o 
   1   1  14       21.22       22.19      0.95 o 
   2   1  14        5.24        3.72      0.78 o 
   3   1  14       14.00       16.16      1.56 o 
   4   1  14      453.12      414.20      5.86 o 
   5   1  14      429.99      406.13      6.14 o 
   6   1  14       10.05        8.81      1.42 o 
   7   1  14       25.33       29.33      1.86 o 
   8   1  14       23.54       24.00      2.12 o 
   9   1  14        2.26        0.40      1.91 o 
  10   1  14       18.35       13.40      3.05 o 
  11   1  14        0.02        2.81      3.81 o 
  12   1  14       17.44       15.16      3.43 o 
 -13   2  14        5.12        6.28      2.98 o 
 -12   2  14      103.99      113.17     11.28 o 
 -11   2  14        0.95        2.19      3.34 o 
 -10   2  14        2.70       -3.27      3.41 o 
  -9   2  14       50.40       55.17      2.74 o 
  -8   2  14       52.47       63.69      2.41 o 
  -7   2  14       41.16       31.33      1.88 o 
  -6   2  14       84.86       75.48      3.34 o 
  -5   2  14       91.00       68.90      2.17 o 
  -4   2  14        2.94        7.36      2.86 o 
  -3   2  14     1170.92     1112.39     19.25 o 
  -2   2  14        3.16        0.69      1.75 o 
  -1   2  14      558.36      504.84      7.64 o 
   0   2  14      567.71      541.38     16.32 o 
   1   2  14      163.88      153.93      2.41 o 
   2   2  14       83.84       70.47      2.65 o 
   3   2  14      393.55      367.44      4.93 o 
   4   2  14       17.44       17.33      1.61 o 
   5   2  14       16.07       12.69      1.31 o 
   6   2  14        0.48        2.88      1.50 o 
   7   2  14        0.62        0.00      1.62 o 
   8   2  14       19.64       23.77      4.04 o 
   9   2  14        0.41        1.60      2.47 o 
  10   2  14        9.96       11.60      5.39 o 
  11   2  14        0.44        2.16      4.12 o 
  12   2  14       16.34       16.42      5.40 o 
 -13   3  14      120.75      110.57      7.35 o 
 -12   3  14       74.05       68.00      4.16 o 
 -11   3  14      233.06      230.34      7.65 o 
 -10   3  14        4.39        1.96      2.62 o 
  -9   3  14       11.21        9.68      2.53 o 
  -8   3  14       61.63       68.42      3.03 o 
  -7   3  14        5.95        4.77      3.73 o 
  -6   3  14      304.10      305.01      6.73 o 
  -5   3  14       13.84        2.67      1.89 o 
  -4   3  14      235.52      189.50      7.69 o 
  -3   3  14       30.48       29.80      2.50 o 
  -2   3  14        8.32       12.43      1.28 o 
  -1   3  14       41.46       40.44      2.53 o 
   0   3  14       88.90       97.90      5.68 o 
   1   3  14      134.84      118.60      2.12 o 
   2   3  14      209.45      203.75      3.30 o 
   3   3  14        0.90        0.32      1.09 o 
   4   3  14       17.48       17.19      1.57 o 
   5   3  14        8.22        9.18      1.55 o 
   6   3  14        3.57        2.93      2.34 o 
   7   3  14       24.07       29.45      2.26 o 
   8   3  14       63.91       59.63      2.84 o 
   9   3  14        2.88        4.54      2.88 o 
  10   3  14        5.92        3.05      2.68 o 
  11   3  14        8.43        0.57      4.18 o 
  12   3  14        9.31       -2.99      5.28 o 
 -13   4  14      176.97      180.08      8.73 o 
 -12   4  14       89.62       97.15      5.77 o 
 -11   4  14       10.48       12.63      3.64 o 
 -10   4  14       92.00       81.20      5.57 o 
  -9   4  14        7.64        4.75      3.15 o 
  -8   4  14       56.05       60.95      3.05 o 
  -7   4  14       48.84       53.81      2.63 o 
  -6   4  14       30.61       38.20      3.72 o 
  -5   4  14        8.39       12.17      1.93 o 
  -4   4  14      252.99      258.60      7.07 o 
  -3   4  14       23.69       23.10      1.72 o 
  -2   4  14      560.00      547.87     14.94 o 
  -1   4  14      613.59      575.48     13.03 o 
   0   4  14      230.56      198.15      7.95 o 
   1   4  14      238.18      210.26      3.57 o 
   2   4  14     1101.19     1051.49     16.09 o 
   3   4  14       52.75       45.10      4.85 o 
   4   4  14        0.28       -0.34      1.47 o 
   5   4  14       63.99       55.77      4.41 o 
   6   4  14        5.44        4.53      2.01 o 
   7   4  14      229.43      237.50     20.28 o 
   8   4  14       10.73        9.94      3.37 o 
   9   4  14       53.03       59.59      3.20 o 
  10   4  14        3.46        2.36      2.65 o 
  11   4  14       75.77       80.62      6.35 o 
 -12   5  14       19.16        7.47      4.75 o 
 -11   5  14        8.51        8.91      3.84 o 
 -10   5  14        3.76        8.38      5.27 o 
  -9   5  14       17.76       13.81      4.17 o 
  -8   5  14       24.43       21.86      4.19 o 
  -7   5  14        0.29        6.81      3.52 o 
  -6   5  14        4.76       13.75      5.91 o 
  -5   5  14       42.25       32.78      2.88 o 
  -4   5  14       24.62       19.50      2.94 o 
  -3   5  14        1.27        2.05      1.26 o 
  -2   5  14      124.16      117.71      4.06 o 
  -1   5  14       19.18       19.79      1.95 o 
   0   5  14      246.76      222.78      6.31 o 
   1   5  14       81.18       82.08      3.68 o 
   2   5  14      226.56      217.22     33.78 o 
   3   5  14      264.12      260.17      6.30 o 
   4   5  14      292.57      301.32      7.34 o 
   5   5  14        2.92        0.75      2.04 o 
   6   5  14       24.23       22.56      2.69 o 
   7   5  14        2.17        2.43      3.57 o 
   8   5  14        0.81        0.31      2.22 o 
   9   5  14       70.53       77.37     11.59 o 
  10   5  14        2.32        1.83      5.40 o 
  11   5  14        0.31       -8.82     10.73 o 
 -12   6  14        8.33        6.73      6.41 o 
 -11   6  14        8.11        5.07      4.83 o 
 -10   6  14        4.17        9.01      5.27 o 
  -9   6  14       20.27       24.77      4.85 o 
  -8   6  14       94.23      103.84      7.13 o 
  -7   6  14      153.99      167.22      9.68 o 
  -6   6  14       11.18        9.65      2.58 o 
  -5   6  14      284.38      327.85     12.96 o 
  -4   6  14       36.22       40.13      3.81 o 
  -3   6  14        2.89        1.71      3.56 o 
  -2   6  14       31.42       32.22      2.22 o 
  -1   6  14        0.04       -0.73      1.32 o 
   0   6  14      303.83      299.35      8.17 o 
   1   6  14      900.43      836.79     19.78 o 
   2   6  14      668.19      702.42     16.82 o 
   3   6  14      310.78      322.59      9.35 o 
   4   6  14       49.43       54.88      2.89 o 
   5   6  14       13.16       11.95      2.42 o 
   6   6  14      200.42      207.18      5.26 o 
   7   6  14        1.52       -2.96      2.96 o 
   8   6  14        2.02        5.65      2.60 o 
   9   6  14        3.46       -0.35      3.81 o 
  10   6  14       84.91       91.31      7.04 o 
  11   6  14       26.54       23.11      5.88 o 
 -11   7  14        3.88        0.07      7.02 o 
 -10   7  14       38.09       36.31      5.19 o 
  -9   7  14       87.13       89.76      6.01 o 
  -8   7  14       29.49       28.37      4.50 o 
  -7   7  14       99.29      107.69      6.58 o 
  -6   7  14      373.28      393.31     14.84 o 
  -5   7  14      222.98      216.97     10.30 o 
  -4   7  14        0.13        3.03      2.38 o 
  -3   7  14        0.00       -2.57      2.71 o 
  -2   7  14       67.04       64.43      5.48 o 
  -1   7  14        8.44        5.95      2.50 o 
   0   7  14        3.29        1.39      2.32 o 
   1   7  14      163.33      156.47      5.09 o 
   2   7  14       67.79       75.01      3.66 o 
   3   7  14       64.37       59.81      3.53 o 
   4   7  14        1.58        2.19      3.58 o 
   5   7  14        3.74        1.92      2.10 o 
   6   7  14        0.28       -0.81      2.51 o 
   7   7  14       79.20       82.12      4.38 o 
   8   7  14       13.54       10.01      3.17 o 
   9   7  14       16.35       17.99      4.13 o 
  10   7  14       13.93       13.04      5.88 o 
 -11   8  14        8.96       22.86      7.31 o 
 -10   8  14        0.42       -2.70      4.81 o 
  -9   8  14       11.70       11.33      3.78 o 
  -8   8  14        0.02       -3.72      4.04 o 
  -7   8  14        5.88        1.65      3.82 o 
  -6   8  14       44.97       45.12      4.91 o 
  -5   8  14      117.92      125.23      7.28 o 
  -4   8  14      146.85      166.59      9.45 o 
  -3   8  14       80.63       85.65      5.87 o 
  -2   8  14        0.41        1.05      2.97 o 
  -1   8  14       14.57       14.24      4.30 o 
   0   8  14        2.41        9.40      4.64 o 
   1   8  14        8.82        6.81      4.63 o 
   2   8  14        0.03       -0.52      3.09 o 
   3   8  14        6.88        9.25      5.05 o 
   4   8  14       15.07       18.44      6.22 o 
   5   8  14        1.05        3.72      5.89 o 
   6   8  14        0.61        0.24      2.61 o 
   7   8  14       20.56       17.49      3.17 o 
   8   8  14       59.08       61.27      4.60 o 
   9   8  14       49.60       55.33      5.98 o 
 -10   9  14        1.39        4.50      4.62 o 
  -9   9  14       12.41        8.38      6.40 o 
  -8   9  14        1.35       12.51      7.02 o 
  -7   9  14       52.29       52.97      6.86 o 
  -6   9  14        0.00        4.82      5.68 o 
  -5   9  14        5.89        3.50      6.14 o 
  -4   9  14        1.33        6.15      4.68 o 
  -3   9  14      242.95      260.93     12.62 o 
  -2   9  14      153.28      171.88      8.96 o 
  -1   9  14      162.47      160.97      9.08 o 
   0   9  14       11.92       12.06      5.65 o 
   1   9  14      103.55       97.32      6.10 o 
   2   9  14       62.81       75.29      7.48 o 
   3   9  14       77.88       82.22      6.63 o 
   4   9  14       14.20        9.40      4.64 o 
   5   9  14       40.53       47.89      8.33 o 
   6   9  14       19.69       19.67      3.62 o 
   7   9  14       41.78       43.08      7.74 o 
   8   9  14      164.54      168.08     15.21 o 
   9   9  14       13.30       13.96      4.61 o 
  -9  10  14        1.60        1.45      7.52 o 
  -8  10  14       11.62       22.71      6.04 o 
  -7  10  14        3.46        0.20      4.19 o 
  -6  10  14       40.73       52.50      6.01 o 
  -5  10  14       25.19       25.92      6.87 o 
  -4  10  14        0.19       -5.22      5.50 o 
  -3  10  14       55.95       64.04      5.99 o 
  -2  10  14      176.81      180.74     10.50 o 
  -1  10  14       34.88       39.51      5.42 o 
   0  10  14      115.18      140.02      9.43 o 
   1  10  14        0.00        2.24      4.23 o 
   2  10  14       43.63       59.68      6.53 o 
   3  10  14       26.15       21.19      4.94 o 
   4  10  14        2.01        8.72      5.23 o 
   5  10  14      142.84      160.14     14.00 o 
   6  10  14       16.25       16.06      5.81 o 
   7  10  14       12.67       10.81      3.56 o 
   8  10  14        0.69       -0.25      3.43 o 
  -7  11  14       16.55       12.51      6.10 o 
  -6  11  14        0.02       -2.24      5.55 o 
  -5  11  14        4.90        1.91      7.33 o 
  -4  11  14       98.69      114.89      8.19 o 
  -3  11  14       66.27       65.87      6.60 o 
  -2  11  14        1.84       -6.44      6.44 o 
  -1  11  14       53.41       66.66      7.30 o 
   0  11  14       93.95      115.94      8.06 o 
   1  11  14       27.33       32.87      8.11 o 
   2  11  14        7.54        2.05      7.08 o 
   3  11  14        5.70       -2.39      7.49 o 
   4  11  14      245.22      245.65     14.79 o 
   5  11  14       34.81       26.00      6.63 o 
   6  11  14       54.72       58.65      6.82 o 
   7  11  14       17.71       21.29      4.54 o 
  -6  12  14        7.73       15.17      8.23 o 
  -5  12  14       66.25       72.36      8.99 o 
  -4  12  14       62.50       68.81      8.77 o 
  -3  12  14       37.01       40.44      6.00 o 
  -2  12  14        6.43       13.15      8.44 o 
  -1  12  14       11.72       13.63      5.71 o 
   0  12  14       94.68       94.29      8.68 o 
   1  12  14       39.58       32.87      5.59 o 
   2  12  14        1.72       -0.39      6.24 o 
   3  12  14       14.27       19.57      7.34 o 
   4  12  14      387.23      404.01     21.91 o 
   5  12  14       37.32       39.51      7.06 o 
  -4  13  14       27.79       27.51      6.06 o 
  -3  13  14       43.69       44.25      9.95 o 
  -2  13  14        3.37       -0.60      8.81 o 
  -1  13  14       36.60       40.75      7.37 o 
   0  13  14       13.52       10.32      6.27 o 
   1  13  14        0.83        7.92      6.86 o 
   2  13  14      118.42      111.26     10.64 o 
   3  13  14       34.52       40.03     10.18 o 
 -13   0  15       14.70       14.67      9.09 o 
 -11   0  15       40.10       31.03      2.90 o 
  -9   0  15        1.40        1.45      2.12 o 
  -7   0  15       21.37       26.91      1.60 o 
  -5   0  15       61.13       71.39      3.02 o 
  -3   0  15        7.73       15.62      2.70 o 
  -1   0  15     1468.07     1298.58     30.53 o 
   1   0  15      267.07      237.10      4.51 o 
   3   0  15        3.40        5.48      1.52 o 
   5   0  15      338.03      319.98      7.56 o 
   7   0  15      440.44      453.25     10.39 o 
   9   0  15      155.66      173.59      6.00 o 
  11   0  15       40.00       46.99      6.24 o 
 -13   1  15        7.14        7.71      6.53 o 
 -12   1  15        0.09        2.49      3.03 o 
 -11   1  15      454.61      487.62     42.43 o 
 -10   1  15      144.12      141.18      8.73 o 
  -9   1  15       14.39       16.15      2.91 o 
  -8   1  15       27.62       33.82      4.58 o 
  -7   1  15       28.94       24.64      1.37 o 
  -6   1  15        1.27        3.14      1.14 o 
  -5   1  15       72.91       62.50      1.73 o 
  -4   1  15      130.47      123.34      4.49 o 
  -3   1  15        9.00        1.95      0.67 o 
  -2   1  15     1262.48     1133.66     28.66 o 
  -1   1  15      169.84      151.34      5.34 o 
   0   1  15       70.30       74.80      1.96 o 
   1   1  15      103.56       86.18      1.81 o 
   2   1  15       22.21       24.53      1.08 o 
   3   1  15      101.58       84.16      2.16 o 
   4   1  15        1.15        1.52      1.16 o 
   5   1  15      393.27      358.56      8.78 o 
   6   1  15        3.87        4.60      1.50 o 
   7   1  15       23.92       28.35      1.98 o 
   8   1  15        7.43       10.51      1.74 o 
   9   1  15        7.65        9.26      2.04 o 
  10   1  15        0.31        5.59      2.72 o 
  11   1  15        2.97        2.54      4.43 o 
  12   1  15        7.60        2.35      4.71 o 
 -13   2  15        9.16        6.73      3.50 o 
 -12   2  15       97.31       84.62      7.83 o 
 -11   2  15      460.37      468.69     33.54 o 
 -10   2  15        8.51        6.27      2.74 o 
  -9   2  15        4.15        5.53      1.78 o 
  -8   2  15      100.24      105.76      3.62 o 
  -7   2  15       28.13       32.54      1.63 o 
  -6   2  15       61.10       61.62      2.63 o 
  -5   2  15       78.50       68.13      2.00 o 
  -4   2  15       16.92       14.09      1.17 o 
  -3   2  15       59.93       55.72      1.48 o 
  -2   2  15      172.32      151.91      2.73 o 
  -1   2  15       10.78       11.35      4.60 o 
   0   2  15       87.44       86.43      5.97 o 
   1   2  15      506.84      490.63     13.63 o 
   2   2  15      299.90      271.45      4.17 o 
   3   2  15       90.95       76.20      6.41 o 
   4   2  15       21.74       18.39      1.25 o 
   5   2  15       22.71       24.45      1.93 o 
   6   2  15       21.13       22.29      1.84 o 
   7   2  15       55.12       57.89      2.46 o 
   8   2  15      101.21      101.99      3.36 o 
   9   2  15       80.99       80.73      3.45 o 
  10   2  15       59.33       62.24      4.00 o 
  11   2  15        5.55        8.47      4.67 o 
 -13   3  15      144.33      105.84      6.53 o 
 -12   3  15        0.66       -0.73      3.31 o 
 -11   3  15       52.71       49.48      3.89 o 
 -10   3  15      111.63      119.65      5.34 o 
  -9   3  15       13.62       12.81      3.55 o 
  -8   3  15       36.75       37.47      3.57 o 
  -7   3  15        3.83        5.49      2.08 o 
  -6   3  15       42.26       45.96      3.57 o 
  -5   3  15        1.20        0.25      1.02 o 
  -4   3  15       15.15       16.56      1.24 o 
  -3   3  15        4.74        4.05      1.99 o 
  -2   3  15      334.62      303.24      5.72 o 
  -1   3  15      182.88      158.22      3.76 o 
   0   3  15      661.13      626.77     10.64 o 
   1   3  15       41.27       41.80      1.19 o 
   2   3  15      202.86      208.36      6.54 o 
   3   3  15        0.73        2.38      1.23 o 
   4   3  15      168.49      157.23      3.43 o 
   5   3  15        5.74        4.46      1.89 o 
   6   3  15      105.33      113.93      3.92 o 
   7   3  15      126.27      128.88      3.82 o 
   8   3  15        1.88       -0.20      2.81 o 
   9   3  15        0.17       -4.41      4.41 o 
  10   3  15        6.33       11.31      3.52 o 
  11   3  15       10.44       14.38      5.65 o 
 -12   4  15        1.44        6.61      3.84 o 
 -11   4  15       44.97       34.38      3.72 o 
 -10   4  15       14.89       14.73      3.50 o 
  -9   4  15       88.95       90.85      5.27 o 
  -8   4  15        6.24        6.69      1.77 o 
  -7   4  15       11.77        8.33      2.53 o 
  -6   4  15       29.97       28.20      2.42 o 
  -5   4  15      116.22      121.98      4.49 o 
  -4   4  15       50.74       47.89      2.25 o 
  -3   4  15       34.73       32.03      2.02 o 
  -2   4  15      233.57      220.93      5.53 o 
  -1   4  15      156.94      149.48      3.45 o 
   0   4  15      408.75      401.90     11.01 o 
   1   4  15     1551.08     1451.06     19.62 o 
   2   4  15      282.32      273.13      5.57 o 
   3   4  15        5.44        6.46      1.31 o 
   4   4  15      506.90      505.45     16.86 o 
   5   4  15      347.48      352.84      7.16 o 
   6   4  15        5.63        8.69      2.55 o 
   7   4  15        0.65       -2.12      2.64 o 
   8   4  15       57.42       54.81      3.70 o 
   9   4  15       63.36       71.58      3.45 o 
  10   4  15       22.66       21.31      3.38 o 
  11   4  15        0.54        0.70      4.02 o 
 -12   5  15        5.30        8.38      3.95 o 
 -11   5  15        0.02       -1.26      3.91 o 
 -10   5  15       23.09       20.74      4.44 o 
  -9   5  15        1.36        8.48      4.45 o 
  -8   5  15      142.22      165.33      5.65 o 
  -7   5  15       53.56       55.00      4.22 o 
  -6   5  15      181.48      206.07      9.34 o 
  -5   5  15      338.31      344.58     13.89 o 
  -4   5  15      200.58      190.96      8.32 o 
  -3   5  15        3.53        5.22      1.38 o 
  -2   5  15       43.79       40.44      2.38 o 
  -1   5  15      172.22      167.66      5.27 o 
   0   5  15        3.19        1.59      2.20 o 
   1   5  15       96.41       98.82      2.80 o 
   2   5  15      297.96      317.34      7.25 o 
   3   5  15       72.16       70.85      2.88 o 
   4   5  15      166.41      158.80      8.47 o 
   5   5  15      380.10      413.30      8.72 o 
   6   5  15        0.56        2.68      2.11 o 
   7   5  15      111.77      126.67      4.49 o 
   8   5  15        0.82       -0.59      2.99 o 
   9   5  15       26.97       31.15      5.69 o 
  10   5  15        0.08       -0.23      4.30 o 
  11   5  15       35.39       33.79      8.52 o 
 -12   6  15       41.27       32.77      4.93 o 
 -11   6  15        3.62        3.32      4.44 o 
 -10   6  15        3.91        2.44      3.71 o 
  -9   6  15      180.53      185.36      9.08 o 
  -8   6  15       13.56       10.58      4.23 o 
  -7   6  15       52.89       55.25      4.60 o 
  -6   6  15       22.45       17.27      3.86 o 
  -5   6  15       21.04       14.18      3.00 o 
  -4   6  15       31.88       33.05      3.46 o 
  -3   6  15       43.24       37.79      3.60 o 
  -2   6  15       81.26       78.43      3.17 o 
  -1   6  15       11.71       13.87      1.76 o 
   0   6  15      159.80      148.44      4.56 o 
   1   6  15        0.21       -1.78      1.84 o 
   2   6  15      389.87      378.96     10.45 o 
   3   6  15      224.05      217.93      5.76 o 
   4   6  15       26.78       24.85      2.84 o 
   5   6  15      186.31      184.22     14.47 o 
   6   6  15      180.53      190.39      8.33 o 
   7   6  15        2.39        1.68      2.62 o 
   8   6  15        9.94        6.83      2.70 o 
   9   6  15        3.39        7.56      3.84 o 
  10   6  15        2.63        8.77      4.95 o 
 -11   7  15       15.08       17.00      5.43 o 
 -10   7  15       72.11       79.00      8.09 o 
  -9   7  15        0.92       -4.30      5.30 o 
  -8   7  15       41.77       55.86      6.44 o 
  -7   7  15      284.91      283.76     12.88 o 
  -6   7  15      175.50      186.03      8.88 o 
  -5   7  15       62.68       65.21      4.73 o 
  -4   7  15      115.40      119.47      6.93 o 
  -3   7  15       10.83       11.33      4.44 o 
  -2   7  15       13.27       14.67      3.24 o 
  -1   7  15       18.28       13.93      1.82 o 
   0   7  15       83.48       81.05      3.51 o 
   1   7  15        8.37        4.30      2.26 o 
   2   7  15      180.46      196.83      6.39 o 
   3   7  15        0.41       -0.92      3.11 o 
   4   7  15        5.83        7.07      2.38 o 
   5   7  15        3.60        0.16      2.75 o 
   6   7  15       45.33       45.83      2.81 o 
   7   7  15       47.26       48.51      4.01 o 
   8   7  15       81.36       93.17      5.82 o 
   9   7  15      115.65      114.99      5.57 o 
  10   7  15        1.90       -0.15      5.79 o 
 -10   8  15       13.47       11.17      5.60 o 
  -9   8  15        1.41        4.17      5.74 o 
  -8   8  15       15.58       14.67      5.98 o 
  -7   8  15       27.38       38.40      6.25 o 
  -6   8  15      278.83      318.75     16.26 o 
  -5   8  15       65.14       53.33      4.87 o 
  -4   8  15        5.20       -1.19      2.98 o 
  -3   8  15       55.69       61.72      6.00 o 
  -2   8  15        0.21        1.12      4.35 o 
  -1   8  15        1.00        2.24      3.43 o 
   0   8  15        7.49        4.36      3.43 o 
   1   8  15       61.39       59.56      5.02 o 
   2   8  15      146.87      146.06      8.45 o 
   3   8  15      131.89      151.01      8.59 o 
   4   8  15       44.46       48.34      5.99 o 
   5   8  15       22.00       26.95      3.36 o 
   6   8  15        0.32        1.60      5.77 o 
   7   8  15       48.16       48.27      4.11 o 
   8   8  15        6.08       -0.71      3.71 o 
   9   8  15       32.38       38.59      6.25 o 
 -10   9  15        4.41        4.30      7.35 o 
  -9   9  15       14.80       17.74      6.78 o 
  -8   9  15       66.97       67.87      6.83 o 
  -7   9  15        0.75        1.53      4.38 o 
  -6   9  15       27.06       28.20      4.92 o 
  -5   9  15        0.29        4.58      4.11 o 
  -4   9  15        0.47        0.66      3.50 o 
  -3   9  15        1.46        1.45      3.95 o 
  -2   9  15       42.97       51.91      5.39 o 
  -1   9  15       89.69      114.72      7.14 o 
   0   9  15        1.63        5.30      4.15 o 
   1   9  15        0.01        3.38      5.62 o 
   2   9  15      390.16      403.05     16.99 o 
   3   9  15       37.88       34.86      4.99 o 
   4   9  15      139.32      144.29      8.21 o 
   5   9  15       17.15       15.55      5.39 o 
   6   9  15       39.43       43.20      3.67 o 
   7   9  15      155.10      172.41      7.13 o 
   8   9  15       13.27       18.38      4.85 o 
  -9  10  15        0.50        0.47      5.98 o 
  -8  10  15       64.26       68.67      7.95 o 
  -7  10  15       57.48       65.47     10.66 o 
  -6  10  15       39.56       43.92      7.22 o 
  -5  10  15        3.82       -0.13      4.99 o 
  -4  10  15        7.18       12.46      3.96 o 
  -3  10  15      256.53      285.12     13.46 o 
  -2  10  15      345.79      382.39     17.18 o 
  -1  10  15      107.71      119.82      8.55 o 
   0  10  15      106.83      109.21      6.97 o 
   1  10  15        9.11       13.93      4.92 o 
   2  10  15       16.72       32.68      7.25 o 
   3  10  15      128.43      147.43     10.27 o 
   4  10  15        1.04        9.25      7.27 o 
   5  10  15      151.94      142.54     10.29 o 
   6  10  15        0.36       -0.70      5.02 o 
   7  10  15       29.44       29.16      4.55 o 
  -7  11  15        2.03        3.03      7.45 o 
  -6  11  15       17.24        8.05      7.71 o 
  -5  11  15       54.53       64.43      7.57 o 
  -4  11  15       17.47        2.57      6.20 o 
  -3  11  15       31.30       33.62      7.35 o 
  -2  11  15       46.25       55.61      6.43 o 
  -1  11  15       69.12       68.00      8.72 o 
   0  11  15      183.12      213.84     13.80 o 
   1  11  15       26.11       26.66      6.38 o 
   2  11  15        4.52       12.23      5.01 o 
   3  11  15        7.95        4.17      5.21 o 
   4  11  15        5.10       -1.32      5.20 o 
   5  11  15        1.88       -4.03      5.55 o 
   6  11  15       35.85       29.07      5.29 o 
  -5  12  15        6.88        9.65      8.39 o 
  -4  12  15        6.57       10.53      5.81 o 
  -3  12  15      380.24      363.85     21.10 o 
  -2  12  15        1.78       -3.38      5.50 o 
  -1  12  15      243.12      242.09     15.44 o 
   0  12  15      111.74      117.34     11.10 o 
   1  12  15       12.87        5.48      5.11 o 
   2  12  15       83.91       73.33     10.03 o 
   3  12  15       28.86       19.21      8.70 o 
   4  12  15       97.95       90.54     10.21 o 
  -2  13  15       24.79       34.76      7.67 o 
  -1  13  15        2.45        7.16      9.14 o 
   0  13  15        0.79       -9.30      9.32 o 
   1  13  15        0.48       -5.30      9.40 o 
 -12   0  16      237.26      289.24     17.43 o 
 -10   0  16     1114.47     1255.96     43.85 o 
  -8   0  16      579.91      602.55     23.57 o 
  -6   0  16      116.38      122.52      4.50 o 
  -4   0  16      104.60       98.60      3.88 o 
  -2   0  16      241.85      214.13      6.42 o 
   0   0  16       11.41       10.16      0.93 o 
   2   0  16       84.23       70.31      2.59 o 
   4   0  16        7.84        6.81      1.91 o 
   6   0  16      101.64       99.25      3.89 o 
   8   0  16        0.96        0.99      2.43 o 
  10   0  16      113.09      121.79      5.74 o 
 -13   1  16      128.15      121.07      8.56 o 
 -12   1  16        8.06       11.47      4.85 o 
 -11   1  16       76.04       79.54      5.33 o 
 -10   1  16       11.64       11.29      3.80 o 
  -9   1  16      216.01      221.78     19.31 o 
  -8   1  16      220.89      222.54      5.57 o 
  -7   1  16      144.09      154.24      4.86 o 
  -6   1  16       12.38       14.27      1.22 o 
  -5   1  16      242.67      231.48     11.58 o 
  -4   1  16      149.78      122.44      2.66 o 
  -3   1  16       47.75       37.60      1.23 o 
  -2   1  16       74.42       68.77      2.26 o 
  -1   1  16        6.84        5.64      0.81 o 
   0   1  16       99.48       80.90      3.95 o 
   1   1  16        5.49        6.92      0.74 o 
   2   1  16        0.90        0.61      0.91 o 
   3   1  16       55.67       50.87      1.67 o 
   4   1  16       81.76       68.32      1.99 o 
   5   1  16      115.32      107.34      2.97 o 
   6   1  16       16.72       12.91      1.48 o 
   7   1  16       45.26       46.08      2.30 o 
   8   1  16      105.28      101.01      4.34 o 
   9   1  16        5.00        4.42      2.12 o 
  10   1  16       41.06       41.43      4.78 o 
  11   1  16        2.77        1.70      4.46 o 
 -12   2  16       77.58       90.28      6.59 o 
 -11   2  16      324.83      367.54     10.73 o 
 -10   2  16       67.38       87.91      5.44 o 
  -9   2  16      222.76      248.97      6.56 o 
  -8   2  16       42.90       46.01      2.64 o 
  -7   2  16       33.80       32.28      1.72 o 
  -6   2  16      202.75      213.35      3.99 o 
  -5   2  16       13.21       16.38      4.73 o 
  -4   2  16        2.04        6.87      1.08 o 
  -3   2  16        1.20       -0.30      0.95 o 
  -2   2  16      186.89      166.94      2.83 o 
  -1   2  16       16.02       18.33      1.27 o 
   0   2  16      168.39      155.18      3.26 o 
   1   2  16     1041.74      972.47     13.77 o 
   2   2  16      214.58      204.40      3.41 o 
   3   2  16       11.23        5.88      1.12 o 
   4   2  16       34.30       31.41      2.42 o 
   5   2  16        0.40        1.13      1.33 o 
   6   2  16        0.51        2.90      1.68 o 
   7   2  16       49.30       50.46      2.33 o 
   8   2  16      153.36      162.51      4.13 o 
   9   2  16       40.41       40.66      2.70 o 
  10   2  16      127.71      134.16      5.92 o 
  11   2  16        9.43        6.86      3.76 o 
 -12   3  16      213.11      197.75      9.38 o 
 -11   3  16        6.07        3.23      2.51 o 
 -10   3  16       13.85       15.43      2.94 o 
  -9   3  16       20.03       18.19      2.50 o 
  -8   3  16       34.42       35.23      2.59 o 
  -7   3  16        8.81        8.18      1.73 o 
  -6   3  16      194.83      201.22      5.16 o 
  -5   3  16        0.07        1.92      1.22 o 
  -4   3  16        0.37        2.88      1.29 o 
  -3   3  16        7.68        5.84      1.54 o 
  -2   3  16      180.05      169.65      3.89 o 
  -1   3  16        0.00       -1.26      1.26 o 
   0   3  16       13.22       16.24      1.27 o 
   1   3  16       46.25       44.82      3.33 o 
   2   3  16       71.11       57.84      1.69 o 
   3   3  16      176.67      173.19      6.84 o 
   4   3  16       92.01       96.23      2.42 o 
   5   3  16      111.21      110.88      4.95 o 
   6   3  16       34.33       31.42      3.29 o 
   7   3  16        3.57        0.89      2.48 o 
   8   3  16      119.58      132.86      4.34 o 
   9   3  16       46.49       47.95      5.38 o 
  10   3  16        5.34        5.76      4.55 o 
  11   3  16       38.88       46.43      4.74 o 
 -12   4  16      162.29      166.80      8.40 o 
 -11   4  16      509.13      515.53     18.10 o 
 -10   4  16        5.98        6.61      2.97 o 
  -9   4  16      208.83      217.19      7.19 o 
  -8   4  16        5.36       10.53      2.69 o 
  -7   4  16       75.30       83.26      3.71 o 
  -6   4  16       44.68       44.25      2.60 o 
  -5   4  16        2.75        5.48      1.90 o 
  -4   4  16        1.22        1.71      1.45 o 
  -3   4  16       14.68       12.33      1.35 o 
  -2   4  16       17.15       19.09      1.35 o 
  -1   4  16      234.78      215.70      4.63 o 
   0   4  16        1.58        3.00      1.29 o 
   1   4  16       33.11       29.94      4.02 o 
   2   4  16        2.39        2.12      0.88 o 
   3   4  16     1362.21     1302.58     41.01 o 
   4   4  16      517.76      512.28     12.61 o 
   5   4  16      174.59      183.37      6.87 o 
   6   4  16       47.88       54.38      3.09 o 
   7   4  16       25.92       24.35      2.64 o 
   8   4  16        0.76        2.33      2.62 o 
   9   4  16       19.18       19.29      3.30 o 
  10   4  16       70.56       78.85      5.17 o 
 -12   5  16       12.60        7.07      3.42 o 
 -11   5  16        1.82        1.65      3.91 o 
 -10   5  16        4.14        6.07      3.25 o 
  -9   5  16      111.86      124.14      5.98 o 
  -8   5  16       34.56       40.03      3.19 o 
  -7   5  16       25.97       32.22      2.77 o 
  -6   5  16        2.94        7.03      3.62 o 
  -5   5  16        0.00       -2.98      2.98 o 
  -4   5  16       59.93       73.61      4.33 o 
  -3   5  16       31.34       34.00      3.51 o 
  -2   5  16       29.75       27.68      1.88 o 
  -1   5  16       27.88       25.59      2.39 o 
   0   5  16        4.15        4.58      1.67 o 
   1   5  16        0.04        0.20      1.66 o 
   2   5  16        3.72        4.33      1.74 o 
   3   5  16        4.91        2.70      2.06 o 
   4   5  16      435.62      431.39     17.57 o 
   5   5  16       25.87       28.20      3.12 o 
   6   5  16       43.80       51.93      3.39 o 
   7   5  16       22.51       19.58      3.85 o 
   8   5  16       37.14       33.30      6.79 o 
   9   5  16        8.42        1.24      4.53 o 
  10   5  16        0.71        0.89      4.40 o 
 -11   6  16        1.41        5.04      5.52 o 
 -10   6  16        3.44        3.03      4.62 o 
  -9   6  16        2.98        3.03      3.56 o 
  -8   6  16       11.93        8.15      3.43 o 
  -7   6  16       44.80       55.61      5.22 o 
  -6   6  16       15.06       18.50      4.06 o 
  -5   6  16       22.64       35.43      4.36 o 
  -4   6  16       90.40       95.08      5.55 o 
  -3   6  16      150.72      166.80      7.77 o 
  -2   6  16        2.06        2.24      2.12 o 
  -1   6  16        0.27        0.52      1.58 o 
   0   6  16       27.02       29.34      2.55 o 
   1   6  16       43.75       41.90      2.95 o 
   2   6  16       26.77       25.01      2.61 o 
   3   6  16      105.70      115.41      4.02 o 
   4   6  16        4.15        4.50      2.90 o 
   5   6  16      248.89      251.16      8.19 o 
   6   6  16       38.61       40.91      3.01 o 
   7   6  16       25.28       24.51      3.06 o 
   8   6  16        0.34        0.69      2.91 o 
   9   6  16       46.02       42.42      3.85 o 
  10   6  16       22.81       33.47      5.94 o 
 -11   7  16       25.72       22.33      5.92 o 
 -10   7  16        2.33        1.71      3.96 o 
  -9   7  16       91.13       94.76      8.08 o 
  -8   7  16       49.33       50.52      5.89 o 
  -7   7  16       22.65       32.50      5.75 o 
  -6   7  16        7.56        9.10      3.39 o 
  -5   7  16      145.09      158.71      9.02 o 
  -4   7  16        1.80        3.72      2.79 o 
  -3   7  16       68.65       77.85      5.74 o 
  -2   7  16        0.79        2.19      2.84 o 
  -1   7  16      106.75       99.42      6.16 o 
   0   7  16       68.45       66.80      3.46 o 
   1   7  16       19.88       14.73      2.18 o 
   2   7  16      233.03      235.06      7.23 o 
   3   7  16      191.02      197.75      5.72 o 
   4   7  16       37.34       30.85      3.07 o 
   5   7  16        4.71        4.57      2.66 o 
   6   7  16        0.47       -0.23      2.65 o 
   7   7  16        2.13        2.31      3.77 o 
   8   7  16        9.36       14.87      4.75 o 
   9   7  16        2.12       -3.66      3.66 o 
 -10   8  16       41.99       36.60      5.81 o 
  -9   8  16        6.56        7.47      4.89 o 
  -8   8  16        7.36        5.95      4.29 o 
  -7   8  16      239.59      241.33     11.37 o 
  -6   8  16      352.86      366.96     15.89 o 
  -5   8  16      295.03      290.10     12.47 o 
  -4   8  16      118.38      127.24      7.34 o 
  -3   8  16        9.59        9.65      5.00 o 
  -2   8  16      161.18      148.04      8.12 o 
  -1   8  16       44.86       43.18      4.27 o 
   0   8  16       38.28       37.00      4.25 o 
   1   8  16        5.29        4.89      3.45 o 
   2   8  16       74.31       85.80      7.23 o 
   3   8  16       23.91       23.02      4.52 o 
   4   8  16        3.47        3.38      3.17 o 
   5   8  16      112.63      123.63      5.44 o 
   6   8  16        4.44        2.33      5.03 o 
   7   8  16        0.36       -2.68      3.98 o 
   8   8  16       24.51       37.00      4.59 o 
  -9   9  16      196.99      181.18     11.60 o 
  -8   9  16        6.56        2.97      6.81 o 
  -7   9  16      124.21      131.86     10.27 o 
  -6   9  16       19.21       19.36      6.30 o 
  -5   9  16       66.87       57.94      7.55 o 
  -4   9  16       99.42      111.09      8.40 o 
  -3   9  16       92.58      115.59      8.39 o 
  -2   9  16       15.70       30.49      6.10 o 
  -1   9  16       68.22       82.22      7.82 o 
   0   9  16        8.53        5.14      3.36 o 
   1   9  16       39.96       46.22      5.20 o 
   2   9  16      135.55      148.03      8.51 o 
   3   9  16       32.11       32.40      6.85 o 
   4   9  16       52.61       50.75      7.53 o 
   5   9  16        8.06        5.25      3.43 o 
   6   9  16        4.88        7.37      3.87 o 
   7   9  16        0.02        0.72      3.70 o 
  -8  10  16      266.22      257.00     15.65 o 
  -7  10  16      146.49      139.06      9.78 o 
  -6  10  16        1.21       -4.69      4.69 o 
  -5  10  16       65.41       89.14      8.91 o 
  -4  10  16       13.21       13.75      5.67 o 
  -3  10  16        5.99        3.44      4.43 o 
  -2  10  16       30.46       25.10      4.89 o 
  -1  10  16      276.11      298.18     16.01 o 
   0  10  16       72.87       82.07      7.22 o 
   1  10  16       88.38      106.34      9.05 o 
   2  10  16       10.17        4.03      4.51 o 
   3  10  16       14.76        9.10      4.91 o 
   4  10  16      128.38      138.87     10.73 o 
   5  10  16       60.95       68.00     12.83 o 
   6  10  16        3.07        0.05      0.66 o 
  -6  11  16       50.30       65.34      6.97 o 
  -5  11  16       20.00       26.91      9.28 o 
  -4  11  16        4.55        0.20      4.45 o 
  -3  11  16        5.44       -3.17      5.16 o 
  -2  11  16      228.90      242.34     15.45 o 
  -1  11  16       47.11       47.67      6.96 o 
   0  11  16       28.25       28.20      5.36 o 
   1  11  16       39.55       54.64      8.78 o 
   2  11  16       99.44      106.01     11.89 o 
   3  11  16       28.81       15.04      9.02 o 
   4  11  16       14.21       14.11      6.54 o 
   5  11  16      124.67      121.22     13.91 o 
  -4  12  16       26.79       22.86      5.44 o 
  -3  12  16       23.64       18.71      6.26 o 
  -2  12  16        0.74       -6.56      7.96 o 
  -1  12  16       55.77       63.12      7.37 o 
   0  12  16       29.27       24.28      6.97 o 
   1  12  16        9.41       18.02      6.35 o 
   2  12  16        3.42        5.87      5.48 o 
   3  12  16        4.06       16.93      6.29 o 
 -11   0  17        5.48        7.33      6.43 o 
  -9   0  17     1129.59     1221.07     42.10 o 
  -7   0  17       85.44      102.18      5.26 o 
  -5   0  17       32.49       33.43      3.01 o 
  -3   0  17       18.53       15.17      2.53 o 
  -1   0  17     1148.91     1057.89     25.42 o 
   1   0  17       14.04       10.63      1.11 o 
   3   0  17        0.37        0.47      1.27 o 
   5   0  17        0.02        2.57      1.77 o 
   7   0  17       89.22       88.84      4.29 o 
   9   0  17       97.70       86.10      4.53 o 
 -12   1  17       24.16       23.02      4.97 o 
 -11   1  17        6.40       14.59      5.05 o 
 -10   1  17      400.06      445.63     15.49 o 
  -9   1  17      179.75      204.01      7.72 o 
  -8   1  17        2.85        9.00      3.75 o 
  -7   1  17        1.05        1.16      2.41 o 
  -6   1  17       70.90       78.64      3.61 o 
  -5   1  17        4.52        4.26      1.73 o 
  -4   1  17       47.65       42.73      2.09 o 
  -3   1  17       24.72       20.08      2.88 o 
  -2   1  17        2.91        2.69      1.36 o 
  -1   1  17       87.88       87.63      3.47 o 
   0   1  17      271.87      253.68     13.50 o 
   1   1  17       19.78       16.49      0.89 o 
   2   1  17       23.09       17.98      1.00 o 
   3   1  17       62.74       57.14      3.07 o 
   4   1  17        3.66        4.21      1.16 o 
   5   1  17        2.09        0.76      1.41 o 
   6   1  17        6.04        7.23      2.48 o 
   7   1  17       13.80       18.79      2.02 o 
   8   1  17        1.39       -1.95      2.16 o 
   9   1  17       82.82       78.68      3.10 o 
  10   1  17        5.27        2.76      2.55 o 
 -12   2  17       22.01       24.98      5.16 o 
 -11   2  17      101.67      109.93      8.19 o 
 -10   2  17      861.85     1028.22     34.63 o 
  -9   2  17      121.99      144.06      9.18 o 
  -8   2  17        4.43        8.96      3.54 o 
  -7   2  17        0.29       -1.30      1.98 o 
  -6   2  17       56.67       61.82      2.38 o 
  -5   2  17       63.44       66.45      2.16 o 
  -4   2  17        4.08        4.28      1.15 o 
  -3   2  17        0.00        0.53      0.88 o 
  -2   2  17      155.94      145.37      3.69 o 
  -1   2  17      112.99      116.67      5.78 o 
   0   2  17      243.81      212.51      4.24 o 
   1   2  17       25.97       30.95      7.07 o 
   2   2  17       17.13       12.05      1.01 o 
   3   2  17      223.10      212.14      3.93 o 
   4   2  17        8.74        8.50      1.38 o 
   5   2  17       47.87       40.31      1.97 o 
   6   2  17       35.36       37.76      2.26 o 
   7   2  17      148.40      148.26      3.57 o 
   8   2  17      128.93      135.27      4.00 o 
   9   2  17        2.42        1.63      2.50 o 
  10   2  17       40.21       38.41      4.53 o 
 -12   3  17        0.24       -1.39      5.96 o 
 -11   3  17        0.74        5.48      6.10 o 
 -10   3  17        0.40        1.45      2.37 o 
  -9   3  17      251.76      265.94      8.22 o 
  -8   3  17       98.18      110.41      4.27 o 
  -7   3  17      159.78      171.03      4.68 o 
  -6   3  17       43.07       48.12      2.26 o 
  -5   3  17      268.26      251.49      5.27 o 
  -4   3  17      144.09      156.45      3.34 o 
  -3   3  17       15.58       15.44      5.28 o 
  -2   3  17        2.15        3.93      2.64 o 
  -1   3  17      105.18      102.46      2.78 o 
   0   3  17       12.29       10.72      4.88 o 
   1   3  17       86.27       76.30      3.49 o 
   2   3  17      426.10      432.51     16.40 o 
   3   3  17      305.76      288.76      5.08 o 
   4   3  17       87.02       88.81      2.38 o 
   5   3  17      158.70      173.84      3.71 o 
   6   3  17      378.40      384.10      7.66 o 
   7   3  17      207.43      208.69     14.63 o 
   8   3  17        0.05       -2.67      2.67 o 
   9   3  17        0.00       -0.70      2.62 o 
  10   3  17       40.22       33.91      2.75 o 
 -11   4  17        0.45       -0.39      3.29 o 
 -10   4  17        2.50        1.19      3.17 o 
  -9   4  17      297.66      294.83      9.22 o 
  -8   4  17        6.32        7.87      2.51 o 
  -7   4  17       11.25       13.33      2.49 o 
  -6   4  17        0.05        0.66      2.38 o 
  -5   4  17        6.12        5.83      1.65 o 
  -4   4  17        0.78       -0.60      2.05 o 
  -3   4  17        3.14        1.24      1.45 o 
  -2   4  17       97.55      104.17      2.97 o 
  -1   4  17       81.87       72.99      4.53 o 
   0   4  17        5.26        3.28      1.42 o 
   1   4  17      100.52       88.95      2.48 o 
   2   4  17        1.72        2.82      3.64 o 
   3   4  17       10.46        4.65      1.82 o 
   4   4  17       45.16       44.09      1.98 o 
   5   4  17        7.01        5.58      2.20 o 
   6   4  17      187.53      202.87      5.13 o 
   7   4  17      307.12      343.34      7.52 o 
   8   4  17       78.16       82.90      4.44 o 
   9   4  17       22.08       20.98      3.45 o 
  10   4  17       27.84       24.60     10.03 o 
 -11   5  17        5.91        7.55      4.38 o 
 -10   5  17        9.95        5.48      2.97 o 
  -9   5  17      148.66      146.06      8.25 o 
  -8   5  17        1.78        4.36      2.92 o 
  -7   5  17      299.15      302.71      8.77 o 
  -6   5  17        4.80        4.03      2.45 o 
  -5   5  17        0.38        2.12      2.44 o 
  -4   5  17       13.00        7.74      2.31 o 
  -3   5  17      431.29      451.87     12.45 o 
  -2   5  17       37.83       42.32      2.54 o 
  -1   5  17       69.26       67.60      2.67 o 
   0   5  17       23.82       24.61      2.18 o 
   1   5  17        0.40        1.84      1.79 o 
   2   5  17      116.99      106.01      3.85 o 
   3   5  17      166.56      156.64      3.95 o 
   4   5  17      124.24      129.65      4.07 o 
   5   5  17      178.09      183.26      4.86 o 
   6   5  17      128.28      123.14      3.93 o 
   7   5  17       20.48       27.16      2.87 o 
   8   5  17       29.97       38.02      9.48 o 
   9   5  17       15.27       13.32      7.57 o 
 -11   6  17       20.25       22.71      5.96 o 
 -10   6  17       45.73       31.03      6.34 o 
  -9   6  17        3.44        3.50      3.44 o 
  -8   6  17       13.70       14.55      3.66 o 
  -7   6  17       57.20       69.35      4.06 o 
  -6   6  17      356.10      362.31     14.86 o 
  -5   6  17        3.78        2.57      3.49 o 
  -4   6  17      187.12      203.28      8.81 o 
  -3   6  17      126.54      130.75      7.07 o 
  -2   6  17       28.26       23.18      3.76 o 
  -1   6  17       13.88       13.33      2.14 o 
   0   6  17       11.24        5.75      1.99 o 
   1   6  17      109.83      109.21      4.08 o 
   2   6  17       92.73       78.15      3.59 o 
   3   6  17        0.63        0.39      2.11 o 
   4   6  17      138.78      144.16      4.34 o 
   5   6  17      117.99      122.35      4.45 o 
   6   6  17       96.04       98.94      3.72 o 
   7   6  17      227.81      234.80      7.13 o 
   8   6  17       84.33       89.45      5.36 o 
   9   6  17       70.99       69.05      4.54 o 
 -10   7  17        5.32        5.67      4.15 o 
  -9   7  17       23.61       16.93      4.29 o 
  -8   7  17      164.85      171.03     10.00 o 
  -7   7  17        2.55       -0.47      3.72 o 
  -6   7  17       35.43       35.63      4.85 o 
  -5   7  17      508.91      507.47     18.69 o 
  -4   7  17      338.36      350.63     13.71 o 
  -3   7  17        0.37       -0.60      3.58 o 
  -2   7  17       20.23       20.81      4.52 o 
  -1   7  17       76.55       78.43      5.04 o 
   0   7  17        0.05        0.00      0.66 o 
   1   7  17       39.20       41.48      3.66 o 
   2   7  17        2.35       -0.99      2.18 o 
   3   7  17        1.32       -0.13      2.39 o 
   4   7  17       17.50       17.27      3.11 o 
   5   7  17       22.72       19.40      2.79 o 
   6   7  17       81.97       93.37      4.34 o 
   7   7  17      128.16      137.85     10.67 o 
   8   7  17       10.80        8.99      4.26 o 
  -9   8  17        9.32        3.32      5.69 o 
  -8   8  17        1.65       -2.83      3.75 o 
  -7   8  17      103.64      101.69      7.87 o 
  -6   8  17      106.60      103.51      7.94 o 
  -5   8  17        4.36       -3.11      5.22 o 
  -4   8  17      151.69      164.29      9.38 o 
  -3   8  17       14.12       17.61      3.35 o 
  -2   8  17       55.72       54.40      4.68 o 
  -1   8  17       25.82       22.86      5.21 o 
   0   8  17       63.22       81.04      6.30 o 
   1   8  17        9.94       10.42      3.41 o 
   2   8  17       96.68       97.32      6.42 o 
   3   8  17       23.55       17.20      3.31 o 
   4   8  17        1.28        3.44      3.50 o 
   5   8  17       20.64       19.74      3.02 o 
   6   8  17       15.16       17.94      7.33 o 
   7   8  17        0.38       -1.27      5.11 o 
   8   8  17       29.43       23.47      6.53 o 
  -8   9  17       25.50       18.86      5.65 o 
  -7   9  17        1.98       -3.78      4.77 o 
  -6   9  17       21.31       20.37      4.92 o 
  -5   9  17       41.38       41.80      5.26 o 
  -4   9  17        4.64        6.81      3.65 o 
  -3   9  17        0.07       -2.51      3.50 o 
  -2   9  17        3.08        1.84      4.02 o 
  -1   9  17       28.16       32.03      4.79 o 
   0   9  17       88.77       98.28      9.03 o 
   1   9  17       27.22       24.77      4.70 o 
   2   9  17       39.21       45.67      7.59 o 
   3   9  17       39.26       52.50      7.43 o 
   4   9  17        9.68       14.42      4.70 o 
   5   9  17        5.77        2.94      3.08 o 
   6   9  17        5.37        1.57      4.14 o 
   7   9  17       25.89       29.23      4.53 o 
  -7  10  17        1.82        0.13      7.05 o 
  -6  10  17       76.62       89.76      8.17 o 
  -5  10  17        8.31        7.33      5.11 o 
  -4  10  17       16.98       11.39      4.61 o 
  -3  10  17        2.98        0.92      6.01 o 
  -2  10  17        0.29       -2.05      6.82 o 
  -1  10  17       21.15       10.53      4.59 o 
   0  10  17      178.72      209.58     13.89 o 
   1  10  17        7.35       13.75      5.49 o 
   2  10  17       70.30       65.74      6.59 o 
   3  10  17       12.07        5.48      5.22 o 
   4  10  17        4.99        3.56      5.22 o 
   5  10  17        2.17        2.66      4.43 o 
  -5  11  17      159.63      163.24     11.85 o 
  -4  11  17       52.19       85.05      9.15 o 
  -3  11  17      115.64      119.65      9.43 o 
  -2  11  17       75.17       72.64      8.18 o 
  -1  11  17      231.04      234.30     13.94 o 
   0  11  17       36.15       33.81      8.32 o 
   1  11  17        2.14        3.72      4.70 o 
   2  11  17      232.00      242.85     15.97 o 
   3  11  17        0.56        5.48      8.00 o 
   4  11  17       43.14       45.78     10.12 o 
  -2  12  17        4.62        1.98      6.80 o 
   0  12  17        1.00       10.06      8.62 o 
   1  12  17      123.75      143.31     12.66 o 
 -12   0  18        9.02       11.67      7.00 o 
 -10   0  18        1.14       12.17      6.07 o 
  -8   0  18      370.79      407.62     15.77 o 
  -6   0  18       51.56       73.61      4.74 o 
  -4   0  18       51.75       62.35      3.72 o 
  -2   0  18       15.45       11.33      2.47 o 
   0   0  18      142.12      145.28      4.31 o 
   2   0  18       49.29       45.23      2.29 o 
   4   0  18       56.37       43.50      2.90 o 
   6   0  18      207.39      211.72      5.91 o 
   8   0  18       86.46       93.19      4.87 o 
  10   0  18      208.13      191.84      8.11 o 
 -11   1  18       69.17       69.58      5.60 o 
 -10   1  18      220.15      232.14      9.55 o 
  -9   1  18       33.60       38.10      5.84 o 
  -8   1  18      101.37      116.73     12.72 o 
  -7   1  18      144.93      173.52      6.60 o 
  -6   1  18      635.53      693.25     12.41 o 
  -5   1  18      140.87      153.50      3.76 o 
  -4   1  18       34.54       38.27      2.66 o 
  -3   1  18       26.41       34.37      3.43 o 
  -2   1  18      144.76      133.02      4.43 o 
  -1   1  18       42.45       38.04      1.97 o 
   0   1  18      248.79      244.30     13.26 o 
   1   1  18        8.17        6.06      1.19 o 
   2   1  18       43.19       35.53      1.79 o 
   3   1  18      140.69      141.31      5.79 o 
   4   1  18        1.50        3.86      1.40 o 
   5   1  18        0.05       -0.17      0.63 o 
   6   1  18       21.97       22.37      4.72 o 
   7   1  18        4.17        2.85      1.81 o 
   8   1  18        2.17        2.44      2.33 o 
   9   1  18        3.12        5.02      2.33 o 
  10   1  18       84.56       71.79      4.85 o 
 -11   2  18      202.18      224.94     10.87 o 
 -10   2  18        0.92        4.76      4.96 o 
  -9   2  18       29.05       29.79      4.74 o 
  -8   2  18        0.79        9.15      3.89 o 
  -7   2  18      366.57      423.90     11.12 o 
  -6   2  18      141.58      157.99      4.26 o 
  -5   2  18        0.05        1.79      1.43 o 
  -4   2  18       21.65       21.28      2.42 o 
  -3   2  18      112.18      122.79      2.94 o 
  -2   2  18       55.73       51.99      1.79 o 
  -1   2  18      326.11      312.76      5.77 o 
   0   2  18        4.56        3.88      1.21 o 
   1   2  18       42.25       39.10      3.08 o 
   2   2  18       21.51       22.71      1.82 o 
   3   2  18       38.50       36.08      1.62 o 
   4   2  18      145.09      145.54      3.18 o 
   5   2  18       26.24       28.23      2.01 o 
   6   2  18       59.73       58.21      2.55 o 
   7   2  18        3.07        2.79      3.44 o 
   8   2  18       12.52        9.61      2.37 o 
   9   2  18       49.10       50.64      5.24 o 
  10   2  18       51.63       46.58      3.41 o 
 -11   3  18        0.98        2.78      8.40 o 
 -10   3  18      197.10      248.44     15.64 o 
  -9   3  18       92.46      126.86     10.08 o 
  -8   3  18      185.78      206.30     10.05 o 
  -7   3  18        2.29        2.12      3.31 o 
  -6   3  18       55.19       56.22      2.69 o 
  -5   3  18       79.45       80.21      2.77 o 
  -4   3  18       37.75       47.52      2.19 o 
  -3   3  18        2.35        0.64      1.11 o 
  -2   3  18       63.89       59.93      1.99 o 
  -1   3  18       36.90       39.14      1.85 o 
   0   3  18       38.64       39.12      7.89 o 
   1   3  18       15.59       15.89      1.50 o 
   2   3  18      493.78      462.01      7.98 o 
   3   3  18      226.22      203.95      5.90 o 
   4   3  18       89.03       90.20      2.51 o 
   5   3  18       19.50       18.46      2.01 o 
   6   3  18       33.53       27.55      2.13 o 
   7   3  18       15.76       19.38      2.50 o 
   8   3  18       15.06       16.10      2.78 o 
   9   3  18        0.40        1.72      5.36 o 
 -11   4  18      180.92      161.59     12.41 o 
 -10   4  18      291.01      314.41     17.02 o 
  -9   4  18       67.92       84.00      7.90 o 
  -8   4  18       56.21       69.35      4.20 o 
  -7   4  18      121.67      126.87      4.21 o 
  -6   4  18       45.65       46.66      2.55 o 
  -5   4  18      186.04      197.75      6.86 o 
  -4   4  18        0.25       -0.92      1.39 o 
  -3   4  18       56.15       64.55      2.88 o 
  -2   4  18       31.41       31.84      1.86 o 
  -1   4  18       60.61       60.14      2.50 o 
   0   4  18        2.89        1.18      1.46 o 
   1   4  18      202.64      195.08      4.12 o 
   2   4  18       25.20       32.60      6.32 o 
   3   4  18        0.97        0.76      1.76 o 
   4   4  18       13.52       14.01      2.58 o 
   5   4  18      489.90      486.26     13.25 o 
   6   4  18       30.68       26.22      2.43 o 
   7   4  18        8.20        7.31      1.94 o 
   8   4  18        8.43       11.08      2.35 o 
   9   4  18        3.38        1.62      2.69 o 
 -10   5  18        3.26        5.75      2.96 o 
  -9   5  18      154.61      155.85      7.51 o 
  -8   5  18       10.94        5.14      3.62 o 
  -7   5  18      105.38      111.95      4.82 o 
  -6   5  18        8.39       13.45      2.92 o 
  -5   5  18        5.12        7.29      2.86 o 
  -4   5  18        0.11        0.52      2.17 o 
  -3   5  18        3.93        3.23      1.84 o 
  -2   5  18       70.68       76.71      3.99 o 
  -1   5  18      231.53      227.89      6.14 o 
   0   5  18       37.03       34.09      2.28 o 
   1   5  18       19.88       17.54      1.98 o 
   2   5  18       14.47       13.27      2.55 o 
   3   5  18       54.15       52.15      3.52 o 
   4   5  18      310.58      341.02      7.69 o 
   5   5  18       31.16       27.84      2.68 o 
   6   5  18      486.06      503.49     10.43 o 
   7   5  18       71.59       70.82      7.78 o 
   8   5  18       15.90       18.34      5.51 o 
   9   5  18       38.34       35.01     10.55 o 
 -10   6  18        0.38       -3.91      3.91 o 
  -9   6  18      226.21      204.68     11.64 o 
  -8   6  18      115.04      114.55      6.96 o 
  -7   6  18      102.97      113.50      5.54 o 
  -6   6  18       23.49       22.09      3.21 o 
  -5   6  18       49.54       54.53      3.60 o 
  -4   6  18        8.37        6.56      2.92 o 
  -3   6  18      245.52      260.41      8.14 o 
  -2   6  18        0.55       -2.06      2.06 o 
  -1   6  18       68.91       69.62      4.07 o 
   0   6  18       15.76       16.47      2.57 o 
   1   6  18       37.88       40.23      2.58 o 
   2   6  18      126.71      123.42      4.15 o 
   3   6  18      353.27      364.79      9.01 o 
   4   6  18        3.72        6.16      2.75 o 
   5   6  18        9.48       10.32      2.92 o 
   6   6  18       11.57        7.75      3.23 o 
   7   6  18      103.27      112.52      5.18 o 
   8   6  18       25.50       25.02      3.88 o 
  -9   7  18        0.75       -1.84      3.29 o 
  -8   7  18       12.19        5.56      4.56 o 
  -7   7  18       19.70       25.34      3.27 o 
  -6   7  18       36.29       34.00      5.59 o 
  -5   7  18      216.64      219.60     10.12 o 
  -4   7  18       18.05       20.22      4.90 o 
  -3   7  18        6.90        4.97      3.19 o 
  -2   7  18       48.68       45.01      5.35 o 
  -1   7  18       12.75        7.92      3.39 o 
   0   7  18       19.92       21.26      2.85 o 
   1   7  18       55.38       62.61      3.86 o 
   2   7  18       14.43       12.34      2.63 o 
   3   7  18       35.26       38.40      3.33 o 
   4   7  18        0.29       -1.73      2.75 o 
   5   7  18        0.00        0.06      5.16 o 
   6   7  18       28.70       26.11      5.69 o 
   7   7  18        4.00        1.56      4.40 o 
   8   7  18        0.06       -4.00      6.37 o 
  -8   8  18      111.73       90.39      8.35 o 
  -7   8  18        0.67       -0.73      5.63 o 
  -6   8  18       84.59       78.72      7.36 o 
  -5   8  18      166.34      180.74     10.28 o 
  -4   8  18      157.16      161.17      8.26 o 
  -3   8  18       15.75       17.07      3.70 o 
  -2   8  18        0.06       -2.44      5.36 o 
  -1   8  18       54.57       67.87      7.10 o 
   0   8  18        9.68       12.68      5.27 o 
   1   8  18       32.85       32.68      6.04 o 
   2   8  18        1.21        2.83      3.17 o 
   3   8  18      144.27      139.26      6.53 o 
   4   8  18        9.85       14.18      4.10 o 
   5   8  18       40.15       45.18      6.01 o 
   6   8  18        0.00        5.49      4.30 o 
   7   8  18        5.16        0.39      6.16 o 
  -7   9  18      114.95      103.01      8.42 o 
  -6   9  18      579.56      577.17     27.75 o 
  -5   9  18        1.26        3.44      4.49 o 
  -4   9  18      112.34      119.29      8.35 o 
  -3   9  18       26.42       19.14      4.41 o 
  -2   9  18      108.98       99.25      7.45 o 
  -1   9  18      115.36      120.54      8.39 o 
   0   9  18        0.19       -4.97      5.76 o 
   1   9  18        0.01        4.30      4.62 o 
   2   9  18       67.29       67.06      7.59 o 
   3   9  18       11.62        2.51      3.76 o 
   4   9  18        0.08        2.83      5.20 o 
   5   9  18       19.66       26.83      3.98 o 
   6   9  18        2.07        0.20      6.91 o 
  -6  10  18      272.94      286.76     19.01 o 
  -5  10  18       21.08       25.75      7.43 o 
  -4  10  18        0.34        3.50      5.02 o 
  -3  10  18       48.55       58.56      6.59 o 
  -2  10  18       30.13       21.79      7.66 o 
  -1  10  18       75.63       58.69      7.60 o 
   0  10  18       45.04       38.81      6.69 o 
   1  10  18        6.65       12.68      4.58 o 
   2  10  18       43.65       51.44      8.28 o 
   3  10  18       11.98        9.40      4.83 o 
   4  10  18        0.69       -1.59      4.25 o 
  -4  11  18       49.13       42.54      7.43 o 
  -3  11  18        6.56        9.45      7.00 o 
  -2  11  18       64.08       70.30      8.18 o 
  -1  11  18       46.83       54.64      8.89 o 
   0  11  18      154.35      143.90     10.74 o 
   1  11  18       82.08       87.16      8.66 o 
   2  11  18        0.79        7.87      6.80 o 
 -11   0  19       89.72      116.46     11.24 o 
  -9   0  19      119.19      133.18     10.32 o 
  -7   0  19       83.29      109.89      9.38 o 
  -5   0  19        7.06        6.39      3.04 o 
  -3   0  19       24.40       21.56      2.94 o 
  -1   0  19      108.68      105.34      3.67 o 
   1   0  19        3.37        6.56      3.17 o 
   3   0  19      179.49      186.03      5.32 o 
   5   0  19       17.92       19.49      3.23 o 
   7   0  19       62.49       54.28      3.84 o 
   9   0  19       15.98       10.01      3.76 o 
 -11   1  19       21.35       19.97      6.45 o 
 -10   1  19        1.75        2.07      4.82 o 
  -9   1  19       77.54       77.01      6.48 o 
  -8   1  19      522.63      588.80     16.40 o 
  -7   1  19        1.60        2.19      2.80 o 
  -6   1  19        1.11        2.13      2.10 o 
  -5   1  19      155.55      164.31      4.20 o 
  -4   1  19      181.80      180.35     10.02 o 
  -3   1  19       20.08       20.16      3.76 o 
  -2   1  19       59.38       60.77      2.22 o 
  -1   1  19        0.93        1.69      1.60 o 
   0   1  19        2.14        2.64      1.62 o 
   1   1  19      184.72      168.49      3.61 o 
   2   1  19       40.93       39.09      3.44 o 
   3   1  19       43.78       47.17      1.82 o 
   4   1  19        1.48        0.07      1.28 o 
   5   1  19        6.72        7.93      1.86 o 
   6   1  19       64.21       71.67      4.04 o 
   7   1  19       12.64        8.23      1.86 o 
   8   1  19        4.17        5.65      2.70 o 
   9   1  19       39.14       30.97      4.64 o 
 -11   2  19        3.15       -7.23      7.23 o 
 -10   2  19        0.00       -3.77      4.15 o 
  -9   2  19       11.00        8.73      4.88 o 
  -8   2  19       36.61       45.68      4.15 o 
  -7   2  19       18.29       17.38      3.00 o 
  -6   2  19        5.83        3.34      2.14 o 
  -5   2  19        3.15        0.75      2.02 o 
  -4   2  19       14.00       16.66      1.75 o 
  -3   2  19       31.49       28.97      2.26 o 
  -2   2  19        2.35        3.77      2.28 o 
  -1   2  19        6.39       11.33      3.18 o 
   0   2  19       63.47       64.85      2.20 o 
   1   2  19       50.62       56.45      5.40 o 
   2   2  19      143.75      143.49      3.42 o 
   3   2  19       16.46       15.42      1.76 o 
   4   2  19      175.71      180.64      3.71 o 
   5   2  19       53.51       56.71      2.25 o 
   6   2  19       21.30       18.72      1.99 o 
   7   2  19      165.28      175.11      4.57 o 
   8   2  19       97.41      107.73      4.65 o 
   9   2  19       30.57       23.47      2.97 o 
 -10   3  19       83.03       84.00      7.61 o 
  -9   3  19       21.98       21.49      7.61 o 
  -8   3  19      506.88      541.35     21.96 o 
  -7   3  19      422.10      446.65     12.73 o 
  -6   3  19        2.64       -0.33      3.25 o 
  -5   3  19       97.67      103.75      9.21 o 
  -4   3  19        1.35       -0.54      2.93 o 
  -3   3  19        3.75        2.11      1.73 o 
  -2   3  19        3.05        4.40      1.25 o 
  -1   3  19        2.96       -0.64      2.01 o 
   0   3  19       23.64       18.35      1.42 o 
   1   3  19       92.08       98.31      2.78 o 
   2   3  19       17.36       13.38      2.78 o 
   3   3  19      223.97      237.69      5.00 o 
   4   3  19      129.94      123.64      3.64 o 
   5   3  19       43.89       40.22      3.39 o 
   6   3  19        1.42        2.99      1.85 o 
   7   3  19      158.06      151.98      5.50 o 
   8   3  19      207.10      217.87      7.55 o 
   9   3  19       18.33       13.86      2.96 o 
 -10   4  19        1.70       -5.64      5.64 o 
  -9   4  19        4.68        6.69      5.22 o 
  -8   4  19        8.02        3.32      5.78 o 
  -7   4  19       17.13       13.75      3.62 o 
  -6   4  19      146.55      152.22      5.62 o 
  -5   4  19       56.76       47.89      2.82 o 
  -4   4  19        0.38        0.20      1.93 o 
  -3   4  19       10.57       12.06      1.92 o 
  -2   4  19      368.14      389.55      6.83 o 
  -1   4  19      135.96      136.93      3.33 o 
   0   4  19        6.98        6.64      1.56 o 
   1   4  19      136.65      143.43      3.60 o 
   2   4  19        2.01        1.26      1.63 o 
   3   4  19      490.22      489.05     20.80 o 
   4   4  19       26.20       30.06      2.45 o 
   5   4  19       23.64       25.03      4.28 o 
   6   4  19       97.10       97.73      3.85 o 
   7   4  19       23.57       24.31      2.71 o 
   8   4  19        3.39       -0.11      2.44 o 
 -10   5  19       21.42        2.65      7.67 o 
  -9   5  19        1.64        6.48      8.53 o 
  -8   5  19       19.21       18.02      8.15 o 
  -7   5  19        8.38        6.35      2.38 o 
  -6   5  19        4.25        5.22      2.53 o 
  -5   5  19        6.74        5.30      2.06 o 
  -4   5  19       48.38       44.79      3.37 o 
  -3   5  19       46.55       44.90      3.27 o 
  -2   5  19       96.92       99.09      4.21 o 
  -1   5  19      202.04      200.28      5.76 o 
   0   5  19        1.23       -0.39      1.77 o 
   1   5  19       35.07       38.40      2.72 o 
   2   5  19       67.02       75.86      3.26 o 
   3   5  19        1.20       -0.13      2.22 o 
   4   5  19       59.87       60.15      3.66 o 
   5   5  19       43.11       46.98      3.21 o 
   6   5  19      193.28      200.80      6.34 o 
   7   5  19       32.37       36.07      2.69 o 
   8   5  19        6.20        3.54      2.54 o 
  -9   6  19       79.04       76.43      8.25 o 
  -8   6  19       30.06       29.07      3.68 o 
  -7   6  19        0.07       -2.37      2.37 o 
  -6   6  19      151.82      167.22      6.31 o 
  -5   6  19       21.33       21.71      3.18 o 
  -4   6  19      131.11      132.06      5.61 o 
  -3   6  19      432.79      457.39     13.22 o 
  -2   6  19      171.63      172.95      6.20 o 
  -1   6  19        8.24        6.86      2.39 o 
   0   6  19      114.15      140.02      6.35 o 
   1   6  19        6.13        7.20      2.10 o 
   2   6  19       11.30        9.85      2.10 o 
   3   6  19        6.21        5.41      2.99 o 
   4   6  19        0.11       -1.33      3.84 o 
   5   6  19       27.43       31.63      3.67 o 
   6   6  19        6.37        7.22      3.12 o 
   7   6  19       17.06       15.58      3.28 o 
  -9   7  19        3.44        0.26      3.49 o 
  -8   7  19       89.04       76.43      6.83 o 
  -6   7  19       31.49       30.76      3.88 o 
  -5   7  19       41.42       38.60      4.04 o 
  -4   7  19        0.63        1.98      3.57 o 
  -3   7  19      187.58      197.74      6.63 o 
  -2   7  19       75.15       74.87      4.50 o 
  -1   7  19        6.38       10.32      2.92 o 
   0   7  19       32.70       38.60      3.54 o 
   1   7  19       22.30       19.43      3.30 o 
   2   7  19       89.04       90.69      4.18 o 
   3   7  19        3.23        0.00      0.66 o 
   4   7  19       75.42       73.17      3.83 o 
   5   7  19        2.23        3.18      2.95 o 
   6   7  19        5.99        3.22      3.09 o 
   7   7  19        0.72       -5.71      8.08 o 
  -8   8  19       95.25       70.98      7.95 o 
  -7   8  19        6.48        3.84      3.76 o 
  -6   8  19       88.66       92.72      8.93 o 
  -5   8  19      125.22      123.96      9.42 o 
  -4   8  19        1.47       -2.65      3.65 o 
  -3   8  19        7.11        9.20      3.35 o 
  -2   8  19       67.19       64.82      6.81 o 
  -1   8  19       65.83       83.70      7.74 o 
   0   8  19        0.39       -1.78      3.69 o 
   1   8  19       27.48       16.86      4.68 o 
   2   8  19       36.81       42.43      4.34 o 
   3   8  19        0.56        2.57      3.75 o 
   4   8  19        2.96        4.78      3.18 o 
   5   8  19        9.06        8.72      3.60 o 
   6   8  19       32.45       26.83      4.97 o 
  -6   9  19       71.04       79.30      8.25 o 
  -5   9  19      102.65      101.20      9.66 o 
  -4   9  19        8.48        0.92      6.34 o 
  -3   9  19       37.77       38.20      5.93 o 
  -2   9  19        6.03        4.03      4.51 o 
  -1   9  19      148.22      157.07     10.19 o 
   0   9  19       17.56       18.79      4.72 o 
   1   9  19       29.50       24.12      4.56 o 
   2   9  19        0.06        3.97      5.48 o 
   3   9  19       34.35       36.60      4.92 o 
   4   9  19      105.37      106.93      5.65 o 
   5   9  19       14.05        8.74      4.18 o 
  -5  10  19        0.14       -3.72      6.24 o 
  -4  10  19        0.74        1.45      7.07 o 
  -3  10  19        1.57        4.50      4.11 o 
  -2  10  19       66.84       61.72      6.77 o 
  -1  10  19        1.21       -0.33      6.51 o 
   0  10  19       30.01       22.94      5.46 o 
   1  10  19        8.71        2.83      6.79 o 
   2  10  19        0.66       -4.97      5.14 o 
   3  10  19       70.77       69.21      6.63 o 
 -10   0  20      124.55      147.62     12.45 o 
  -8   0  20        2.11       -6.15      7.74 o 
  -6   0  20       45.01       59.43      4.27 o 
  -4   0  20      460.75      479.96     13.55 o 
  -2   0  20       23.62       20.44      2.50 o 
   0   0  20        1.77        5.87      3.70 o 
   2   0  20       51.01       52.15      4.58 o 
   4   0  20       95.70       97.47      3.86 o 
   6   0  20       83.34       86.86      4.55 o 
   8   0  20        5.86        6.94      2.96 o 
 -10   1  20       41.91       45.49      8.37 o 
  -9   1  20       13.53       22.60      4.61 o 
  -8   1  20        2.22       -1.06      5.49 o 
  -7   1  20       14.55       20.70      4.11 o 
  -6   1  20      192.57      221.49      5.56 o 
  -5   1  20       42.55       48.76      2.48 o 
  -4   1  20        5.85        2.67      2.06 o 
  -3   1  20      102.83       97.10      3.04 o 
  -2   1  20       36.60       33.09      1.86 o 
  -1   1  20      109.80      120.56      3.65 o 
   0   1  20      209.15      211.88      6.14 o 
   1   1  20        0.12        2.94      2.16 o 
   2   1  20      106.83      105.31      3.52 o 
   3   1  20        5.92        7.17      4.47 o 
   4   1  20        0.07        1.17      1.84 o 
   5   1  20        0.48        0.29      1.57 o 
   6   1  20       15.31       19.14      2.34 o 
   7   1  20        0.14       -1.59      2.12 o 
   8   1  20       63.67       59.64      3.02 o 
 -10   2  20       11.66       17.13      7.20 o 
  -9   2  20       23.69       35.58      4.79 o 
  -8   2  20        1.74        1.18      6.54 o 
  -7   2  20      320.35      355.01     11.15 o 
  -6   2  20       32.11       35.04      2.72 o 
  -5   2  20      539.40      584.24     10.98 o 
  -4   2  20       62.77       63.12      2.67 o 
  -3   2  20        3.98        6.04      2.06 o 
  -2   2  20       88.33       82.38      4.20 o 
  -1   2  20       59.80       60.83      5.00 o 
   0   2  20       58.83       59.39      2.87 o 
   1   2  20        0.28        2.53      2.09 o 
   2   2  20        6.60        4.58      3.08 o 
   3   2  20       93.90       89.15      2.90 o 
   4   2  20       61.00       56.75      2.71 o 
   5   2  20        5.69        6.24      2.08 o 
   6   2  20        3.14        3.42      2.94 o 
   7   2  20        4.81        5.14      2.24 o 
   8   2  20        7.25        5.92      3.27 o 
 -10   3  20       64.96       61.84      7.93 o 
  -9   3  20       26.09       30.76      8.30 o 
  -8   3  20      147.21      151.61     11.01 o 
  -7   3  20       48.75       54.53      4.68 o 
  -6   3  20       28.59       32.03      3.13 o 
  -5   3  20      545.34      598.45     12.81 o 
  -4   3  20       45.31       38.52      3.39 o 
  -3   3  20      233.69      250.67     13.53 o 
  -2   3  20       15.12       12.56      5.31 o 
  -1   3  20       69.77       76.16      8.11 o 
   0   3  20        0.26       -0.02      1.45 o 
   1   3  20        5.66        4.56      1.50 o 
   2   3  20       76.23       82.20      2.83 o 
   3   3  20       15.82       10.33      2.16 o 
   4   3  20       20.28       15.66      4.38 o 
   5   3  20       75.19       77.88      3.77 o 
   6   3  20       34.83       39.06      8.03 o 
   7   3  20      254.83      262.62     32.75 o 
   8   3  20      106.69      100.54     10.68 o 
  -9   4  20      131.45      143.51      9.55 o 
  -8   4  20       13.58        9.85      6.64 o 
  -7   4  20       78.11       96.67      6.72 o 
  -6   4  20       42.99       44.04      4.75 o 
  -5   4  20       37.26       37.69      3.90 o 
  -4   4  20       19.52       23.89      3.74 o 
  -3   4  20       73.48       74.17      4.62 o 
  -2   4  20        2.16        1.32      2.09 o 
  -1   4  20       82.86       86.83     11.79 o 
   0   4  20        1.57        1.56      1.63 o 
   1   4  20        2.46        2.43      1.94 o 
   2   4  20       52.00       53.95      2.38 o 
   3   4  20      143.02      137.49      4.11 o 
   4   4  20      215.84      233.47      6.17 o 
   5   4  20      100.12      107.30      5.46 o 
   6   4  20      106.23      105.56      4.75 o 
   7   4  20      205.57      203.18      7.05 o 
   8   4  20       41.75       33.05      4.40 o 
  -9   5  20      330.14      347.26     21.52 o 
  -8   5  20      443.76      461.91     23.78 o 
  -7   5  20       39.78       47.78      5.06 o 
  -6   5  20        6.53        6.81      5.18 o 
  -5   5  20       32.25       32.59      3.90 o 
  -4   5  20       21.64       22.86      2.65 o 
  -3   5  20       60.17       54.16      3.00 o 
  -2   5  20        0.17        0.73      2.25 o 
  -1   5  20       13.05       11.83      1.96 o 
   0   5  20      223.08      226.16      5.63 o 
   1   5  20        7.98        9.01      2.20 o 
   2   5  20      172.36      197.06      6.40 o 
   3   5  20       66.53       73.53      3.52 o 
   4   5  20       23.78       24.63      2.87 o 
   5   5  20        6.49        5.72      2.69 o 
   6   5  20       67.47       73.70      3.97 o 
   7   5  20       20.33       21.85      5.96 o 
  -8   6  20        7.51        8.48      6.01 o 
  -7   6  20       36.99       32.68      7.44 o 
  -6   6  20       22.62       27.09      5.59 o 
  -5   6  20        3.00        2.78      2.84 o 
  -4   6  20       60.81       59.18      3.88 o 
  -3   6  20       24.04       25.75      3.13 o 
  -2   6  20       24.74       20.30      3.00 o 
  -1   6  20      196.08      199.81      7.36 o 
   0   6  20        4.84        2.65      2.12 o 
   1   6  20       15.49       16.60      3.38 o 
   2   6  20        6.29        7.16      2.57 o 
   3   6  20        6.04       10.36      4.04 o 
   4   6  20       15.72       18.48      7.29 o 
   5   6  20       25.14       26.35      6.80 o 
   6   6  20       29.35       37.16     15.62 o 
   7   6  20        0.00       -2.19      3.90 o 
  -7   7  20      196.78      162.22     12.02 o 
  -6   7  20        0.52       -0.13      3.19 o 
  -5   7  20       41.49       47.78      4.05 o 
  -4   7  20        8.93        4.58      3.06 o 
  -3   7  20        9.61       12.57      3.69 o 
  -2   7  20      119.40      128.89      6.09 o 
  -1   7  20      197.47      217.91      9.12 o 
   0   7  20       11.40       13.45      2.98 o 
   1   7  20      164.81      165.96      7.12 o 
   2   7  20       30.96       30.31      4.12 o 
   3   7  20      138.96      134.31      5.46 o 
   4   7  20        0.00        2.96      3.35 o 
   5   7  20        5.74        8.49      3.09 o 
   6   7  20        0.35       -4.76      5.93 o 
  -7   8  20        2.32        5.14      4.50 o 
  -6   8  20       37.35       34.00      4.46 o 
  -5   8  20       76.88       82.66      5.91 o 
  -4   8  20       17.89       17.41      3.53 o 
  -3   8  20        9.06       10.01      2.93 o 
  -2   8  20        0.84        3.84      4.56 o 
  -1   8  20       76.72       85.80      5.58 o 
   0   8  20      194.76      197.74      8.92 o 
   1   8  20      155.14      173.80      7.72 o 
   2   8  20       11.23       13.63      4.44 o 
   3   8  20        7.20        6.61      3.72 o 
   4   8  20        0.63        0.15      3.06 o 
   5   8  20        2.72       -2.62      6.11 o 
  -5   9  20       60.63       41.27      7.10 o 
  -4   9  20       59.35       57.20      7.63 o 
  -3   9  20       25.89       22.01      5.57 o 
  -2   9  20       37.45       39.41      5.72 o 
  -1   9  20        0.59       -3.45      3.45 o 
   0   9  20        8.10       10.01      5.35 o 
   1   9  20      194.81      188.70      9.83 o 
   2   9  20       31.04       27.26      4.93 o 
   3   9  20       17.05       20.00      5.46 o 
  -2  10  20       85.60       77.00      7.70 o 
  -1  10  20       61.17       63.51      8.94 o 
   0  10  20      129.39      106.18      7.54 o 
  -9   0  21       16.40       18.02      6.42 o 
  -7   0  21        5.17        4.30      5.91 o 
  -5   0  21        6.57        5.95      4.25 o 
  -3   0  21      517.49      512.99     11.42 o 
  -1   0  21       12.24        8.01      1.93 o 
   1   0  21       60.91       54.40      4.44 o 
   3   0  21       61.31       65.74      4.35 o 
   5   0  21        0.36        4.68      4.68 o 
   7   0  21       44.53       38.81      3.35 o 
  -9   1  21       60.81       59.68      5.97 o 
  -8   1  21        0.71        7.81      5.85 o 
  -7   1  21       66.67       79.05      6.46 o 
  -6   1  21       32.65       44.68      3.16 o 
  -5   1  21       57.39       63.67      3.16 o 
  -4   1  21      558.86      590.36     17.25 o 
  -3   1  21       38.71       39.04      2.29 o 
  -2   1  21       13.98       13.49      2.22 o 
  -1   1  21      125.84      136.86      3.69 o 
   0   1  21       21.95       20.21      2.61 o 
   1   1  21        8.69        7.31      2.14 o 
   2   1  21       21.89       18.52      2.94 o 
   3   1  21      158.35      179.24      6.74 o 
   4   1  21       63.82       69.92      3.51 o 
   5   1  21      544.26      567.21     25.11 o 
   6   1  21       65.37       70.31      3.25 o 
   7   1  21        5.03        9.00      3.21 o 
   8   1  21        5.50        7.96      4.30 o 
  -9   2  21        7.68        8.91      6.26 o 
  -8   2  21        0.13        8.05      9.05 o 
  -7   2  21      195.66      202.12     13.18 o 
  -6   2  21      477.40      508.69     16.63 o 
  -5   2  21       81.45       84.66      4.03 o 
  -4   2  21        3.20        6.93      2.86 o 
  -3   2  21        1.83       -0.30      2.13 o 
  -2   2  21        3.40        8.29      2.29 o 
  -1   2  21        2.30        4.79      2.07 o 
   0   2  21       36.80       38.16      2.46 o 
   1   2  21       28.56       30.56      2.86 o 
   2   2  21      119.37      126.52      7.23 o 
   3   2  21      105.32      117.55      3.62 o 
   4   2  21        7.68        8.51      3.98 o 
   5   2  21      171.74      177.69      5.13 o 
   6   2  21        3.82        4.15      2.17 o 
   7   2  21       36.52       36.42      4.87 o 
  -9   3  21       28.96       32.13      9.68 o 
  -8   3  21       13.66       19.71      5.63 o 
  -7   3  21        0.63        7.87      7.16 o 
  -6   3  21       88.51       90.38      5.11 o 
  -5   3  21      287.82      327.13      8.04 o 
  -4   3  21       12.40       12.24      2.85 o 
  -3   3  21       25.82       27.23      5.75 o 
  -2   3  21        7.19        9.51      2.24 o 
  -1   3  21       29.20       34.36      2.96 o 
   0   3  21       52.15       54.17      3.56 o 
   1   3  21        0.08        2.66      2.61 o 
   2   3  21       28.08       25.88      2.30 o 
   3   3  21        0.00       -0.34      2.01 o 
   4   3  21       79.50       87.64      3.32 o 
   5   3  21       47.57       42.11      3.09 o 
   6   3  21       31.29       34.49      3.35 o 
   7   3  21       24.10       24.61      3.05 o 
  -9   4  21       23.11       10.26      5.94 o 
  -8   4  21       23.17       17.33      5.89 o 
  -7   4  21        4.96        3.23      4.94 o 
  -6   4  21       17.54       24.53      3.87 o 
  -5   4  21        0.06       -1.39      3.18 o 
  -4   4  21        0.88       -3.38      3.38 o 
  -3   4  21       27.64       23.33      4.40 o 
  -2   4  21        1.13        0.33      3.11 o 
  -1   4  21       16.57       17.63      7.94 o 
   0   4  21        5.69        4.43      2.75 o 
   1   4  21        0.65        0.53      2.09 o 
   2   4  21       68.74       77.42      3.62 o 
   3   4  21      175.54      182.92      5.35 o 
   4   4  21        0.00       -1.55      2.78 o 
   5   4  21       18.02       12.85      2.88 o 
   6   4  21       60.22       54.97      7.44 o 
   7   4  21       93.95       83.89      8.93 o 
  -8   5  21       41.17       27.51      6.32 o 
  -7   5  21       49.10       44.36      7.59 o 
  -6   5  21        0.24       -2.39      3.52 o 
  -5   5  21        3.47        5.95      3.89 o 
  -4   5  21       11.58       10.69      3.83 o 
  -3   5  21       12.58        7.16      4.09 o 
  -2   5  21      161.69      178.55      6.52 o 
  -1   5  21       88.67       86.10      3.47 o 
   0   5  21        2.50        1.19      3.10 o 
   1   5  21       64.11       59.56      3.39 o 
   2   5  21        0.01       -1.35      2.17 o 
   3   5  21       36.87       35.47      2.74 o 
   4   5  21       12.73        9.49      2.79 o 
   5   5  21        1.73        2.48      3.68 o 
   6   5  21        0.69        2.01      3.69 o 
  -7   6  21       41.98       23.73      5.79 o 
  -6   6  21       24.76       24.28      4.32 o 
  -5   6  21       17.99       23.33      4.64 o 
  -4   6  21        5.77        6.94      3.39 o 
  -3   6  21        0.00        0.07      3.54 o 
  -2   6  21        0.12        1.26      2.12 o 
  -1   6  21      149.46      140.61      5.60 o 
   0   6  21       11.07        6.69      3.32 o 
   1   6  21        3.97        4.36      2.72 o 
   2   6  21        6.25        7.55      2.86 o 
   3   6  21       85.19       79.31      5.01 o 
   4   6  21       94.83       87.07      4.48 o 
   5   6  21       11.69        8.12      3.53 o 
  -6   7  21        6.67        6.39      7.86 o 
  -5   7  21        0.02       -4.71      4.71 o 
  -4   7  21      140.24      143.90      9.76 o 
  -3   7  21        2.90        2.05      3.17 o 
  -2   7  21        2.22        0.26      3.10 o 
  -1   7  21        2.57        0.66      3.50 o 
   0   7  21       25.97       24.77      4.21 o 
   1   7  21      582.17      641.83     22.67 o 
   2   7  21        1.49        5.67      4.15 o 
   3   7  21        5.41        4.43      4.13 o 
   4   7  21       10.99        4.28      7.08 o 
   5   7  21        1.72       -3.26      3.26 o 
  -5   8  21       80.96       78.28      5.75 o 
  -4   8  21       25.76       27.09      4.23 o 
  -3   8  21        7.95        8.38      3.06 o 
  -2   8  21       48.26       42.01      4.11 o 
  -1   8  21       41.69       35.05      4.33 o 
   0   8  21        3.33        2.39      3.37 o 
   1   8  21        7.08        8.91      3.79 o 
   2   8  21       38.34       34.09      5.32 o 
   3   8  21        0.00        0.36      3.10 o 
  -3   9  21       16.04       15.30      4.01 o 
  -2   9  21       26.06       18.79      3.88 o 
  -1   9  21       84.13       85.35      6.31 o 
   0   9  21        0.01       -3.03      4.56 o 
   1   9  21        0.75       -4.41      4.41 o 
  -8   0  22        1.12        4.23      5.62 o 
  -6   0  22        8.38        7.33      4.09 o 
  -4   0  22       12.32       14.42      2.72 o 
  -2   0  22      272.85      302.13      7.63 o 
   0   0  22      212.17      213.38      7.60 o 
   2   0  22       26.94       26.92      3.97 o 
   4   0  22       44.42       52.15      6.46 o 
   6   0  22        0.74        3.78      7.02 o 
  -9   1  22        1.54       -7.06      7.06 o 
  -8   1  22       15.35       14.41      4.03 o 
  -7   1  22        0.01        4.75      4.27 o 
  -6   1  22       30.95       33.52      5.02 o 
  -5   1  22       95.40      105.31      4.20 o 
  -4   1  22        1.03        4.82      4.10 o 
  -3   1  22      503.11      528.75     10.52 o 
  -2   1  22       40.74       41.77      3.80 o 
  -1   1  22       31.72       28.75      2.43 o 
   0   1  22       16.33       15.48      2.59 o 
   1   1  22       26.63       23.49      2.61 o 
   2   1  22       59.84       65.59      3.48 o 
   3   1  22        5.11        4.02      3.03 o 
   4   1  22      151.05      171.38      9.15 o 
   5   1  22      367.21      410.00     14.49 o 
   6   1  22       33.40       33.43      4.30 o 
   7   1  22        8.81       -1.99      4.10 o 
  -8   2  22       31.85       32.03      9.48 o 
  -7   2  22        0.03       -5.41      6.09 o 
  -6   2  22        0.54        0.99      4.62 o 
  -5   2  22       22.69       27.70      3.46 o 
  -4   2  22      238.57      261.87      7.50 o 
  -3   2  22       19.94       23.05      3.31 o 
  -2   2  22       72.32       79.15      3.16 o 
  -1   2  22       10.84        8.29      2.11 o 
   0   2  22       98.56       98.80      6.43 o 
   1   2  22       52.39       54.92      3.11 o 
   2   2  22       73.04       76.68      4.89 o 
   3   2  22       50.61       54.71      3.74 o 
   4   2  22        2.82        4.96      3.39 o 
   5   2  22       10.44        8.94      3.58 o 
   6   2  22       27.59       29.23      2.92 o 
  -8   3  22       76.05       82.81      9.33 o 
  -7   3  22      182.03      220.79     14.98 o 
  -6   3  22       20.48       15.75      3.42 o 
  -5   3  22        5.14        7.16      3.70 o 
  -4   3  22        3.48        7.66      3.51 o 
  -3   3  22      266.83      293.96      8.09 o 
  -2   3  22       28.14       27.84      5.62 o 
  -1   3  22       67.31       67.26      3.25 o 
   0   3  22      158.32      147.53      4.32 o 
   1   3  22       57.24       54.70      3.42 o 
   2   3  22       16.40       22.56      4.08 o 
   3   3  22       21.86       24.56      2.81 o 
   4   3  22        0.05        2.11      4.69 o 
   5   3  22       97.99       99.50      4.78 o 
   6   3  22      114.40      103.65      5.28 o 
  -8   4  22      215.88      218.63     14.43 o 
  -7   4  22       94.77       88.53      7.50 o 
  -6   4  22       17.54       12.74      4.01 o 
  -5   4  22        2.93        1.53      4.85 o 
  -4   4  22        2.13        2.31      3.84 o 
  -3   4  22        6.22        4.58      3.76 o 
  -2   4  22       12.43        8.19      4.24 o 
  -1   4  22        9.95        5.07      4.10 o 
   0   4  22       10.48        9.05      2.79 o 
   1   4  22       67.69       79.24      4.81 o 
   2   4  22       85.37       87.42      4.49 o 
   3   4  22       45.04       40.46     10.98 o 
   4   4  22      119.24      126.28     17.82 o 
   5   4  22        0.10        3.08      4.00 o 
   6   4  22      239.06      207.95      9.38 o 
  -7   5  22       95.34       89.76      9.86 o 
  -6   5  22       72.89       75.86      5.52 o 
  -5   5  22       47.18       47.78      5.06 o 
  -4   5  22       18.57       21.26      3.97 o 
  -3   5  22        6.08        0.73      3.51 o 
  -2   5  22       30.78       39.92      4.52 o 
  -1   5  22       23.99       24.36      6.18 o 
   0   5  22        4.01        9.30      7.39 o 
   1   5  22      296.36      287.33     15.72 o 
   2   5  22       30.53       31.54      2.95 o 
   3   5  22       47.91       49.01      3.63 o 
   4   5  22        0.16       -6.45      8.33 o 
   5   5  22       29.52       21.65      3.31 o 
  -6   6  22       12.23        5.83      6.21 o 
  -5   6  22        1.07        6.07      4.89 o 
  -4   6  22       33.83       29.42      5.65 o 
  -3   6  22        1.62       -0.39      5.59 o 
  -2   6  22        0.24        0.99      4.34 o 
  -1   6  22        6.69        6.28      5.83 o 
   0   6  22       29.63       38.50      8.27 o 
   1   6  22       29.86       29.86      4.53 o 
   2   6  22       38.28       43.31      6.63 o 
   3   6  22       78.17       77.17      7.66 o 
   4   6  22        0.08       -3.49      5.15 o 
  -5   7  22       21.84       18.44      4.96 o 
  -4   7  22        2.63        0.39      4.01 o 
  -3   7  22        1.70        4.44      4.04 o 
  -2   7  22        0.00        4.58      6.30 o 
  -1   7  22       24.27       31.30      9.19 o 
   0   7  22       49.62       38.20      4.12 o 
   1   7  22      464.74      437.08     18.03 o 
   2   7  22        8.27        3.65      3.79 o 
   3   7  22       43.41       28.34      9.05 o 
  -3   8  22       27.94       19.71      5.85 o 
  -2   8  22       51.87       34.67      6.90 o 
  -1   8  22        4.86        4.44      4.76 o 
   0   8  22      108.25       81.49      6.46 o 
   1   8  22        0.10       -2.05      6.00 o 
  -7   0  23       13.56       19.64      6.27 o 
  -5   0  23       47.96       50.29      4.96 o 
  -3   0  23      989.81      988.40     25.59 o 
  -1   0  23      159.57      146.45      6.89 o 
   1   0  23       71.52       85.50      6.47 o 
   3   0  23        0.13       -0.13      4.19 o 
   5   0  23      165.71      177.90     10.20 o 
  -8   1  23       18.11        7.80      4.33 o 
  -7   1  23       28.08       37.93      4.79 o 
  -6   1  23      119.56      129.39      7.05 o 
  -5   1  23      371.44      398.92     12.13 o 
  -4   1  23      220.09      213.33      7.55 o 
  -3   1  23        0.62        1.87      2.17 o 
  -2   1  23      113.97      116.23      3.95 o 
  -1   1  23       40.59       36.32      3.84 o 
   0   1  23       61.91       59.19      4.56 o 
   1   1  23        3.60        9.75      3.01 o 
   2   1  23       24.11       29.81      3.28 o 
   3   1  23       24.65       24.58      5.38 o 
   4   1  23        8.60        7.81      3.35 o 
   5   1  23       15.11       13.65      3.42 o 
  -7   2  23       13.89       15.30      6.68 o 
  -6   2  23        1.78       -3.03      4.70 o 
  -5   2  23       17.60       12.41      4.77 o 
  -4   2  23      453.53      507.38     33.45 o 
  -3   2  23      127.41      128.00      5.66 o 
  -2   2  23       89.20       98.84     13.05 o 
  -1   2  23        0.00        2.44      2.45 o 
   0   2  23       31.40       33.51      3.07 o 
   1   2  23        2.77        5.44      3.28 o 
   2   2  23       13.75       15.69      2.83 o 
   3   2  23       24.59       29.39      3.87 o 
   4   2  23       20.31       22.65      3.23 o 
   5   2  23       65.16       70.63      8.77 o 
  -7   3  23       80.76       94.44     11.85 o 
  -6   3  23        0.23       -0.33      4.45 o 
  -5   3  23       71.93       91.46      7.16 o 
  -4   3  23       12.45       15.81      2.91 o 
  -3   3  23       69.17       68.99      8.97 o 
  -2   3  23       11.58       17.14      4.27 o 
  -1   3  23        3.85        9.57      4.78 o 
   0   3  23        5.96        1.09      2.70 o 
   1   3  23       26.16       30.85      4.27 o 
   2   3  23       31.99       32.68      3.34 o 
   3   3  23       65.96       77.39      4.58 o 
   4   3  23       15.11       14.67      3.28 o 
   5   3  23       52.12       50.98      5.34 o 
  -6   4  23       80.90       70.98      5.62 o 
  -5   4  23       10.26        8.72      4.37 o 
  -4   4  23      110.59      101.36      5.73 o 
  -3   4  23        6.90       -0.07      3.74 o 
  -2   4  23       35.19       29.51      3.80 o 
  -1   4  23        4.99        3.50      4.50 o 
   0   4  23       41.53       42.80      5.37 o 
   1   4  23        3.36       -0.58      3.44 o 
   2   4  23       44.61       46.57      8.25 o 
   3   4  23        1.50        1.58     11.28 o 
   4   4  23       58.03       54.96      4.65 o 
  -6   5  23      222.88      243.35     11.68 o 
  -5   5  23        2.88        2.92      3.64 o 
  -4   5  23        7.28       15.94      4.15 o 
  -3   5  23        0.37       -3.03      4.11 o 
  -2   5  23        1.63        1.65      4.89 o 
  -1   5  23       38.55       57.69      8.65 o 
   0   5  23        4.05       -0.86      5.16 o 
   1   5  23       55.89       57.85     10.43 o 
   2   5  23       19.00       25.49      4.52 o 
   3   5  23       46.45       40.89      4.59 o 
  -5   6  23       28.43       22.09      4.66 o 
  -4   6  23       11.58        4.64      4.31 o 
  -3   6  23       24.71       26.75      4.79 o 
  -2   6  23        0.00       -3.03      5.80 o 
  -1   6  23        6.17       -1.78      6.40 o 
   0   6  23        3.91        2.70      8.52 o 
   1   6  23        3.96        0.47      5.31 o 
   2   6  23       68.26       60.42      5.78 o 
  -2   7  23        8.18        2.39      9.35 o 
  -1   7  23        3.21        1.65      7.33 o 
   0   7  23       53.11       37.30      8.84 o 
  -6   0  24        0.09       12.46     12.11 o 
  -4   0  24        6.47        6.35      4.18 o 
  -2   0  24       90.23       85.05      6.30 o 
   0   0  24        0.16       -2.83      4.22 o 
   2   0  24        0.00        0.80      4.79 o 
   4   0  24      185.99      160.35      9.68 o 
  -6   1  24       31.06       66.53     12.87 o 
  -5   1  24        0.00        0.39      3.83 o 
  -4   1  24       37.09       32.28      3.30 o 
  -3   1  24      140.40      154.20      5.42 o 
  -2   1  24       26.25       26.66      5.21 o 
  -1   1  24      127.89      133.62      5.38 o 
   0   1  24       18.91       14.16      2.93 o 
   1   1  24        9.24       12.31      3.16 o 
   2   1  24        0.11       -0.89      3.57 o 
   3   1  24        0.17       -3.11      3.11 o 
   4   1  24       45.58       35.58      4.51 o 
  -6   2  24        0.26       -0.80      8.44 o 
  -5   2  24       57.12       59.88      5.15 o 
  -4   2  24       74.08       67.67      6.81 o 
  -3   2  24      110.13      115.68     18.93 o 
  -2   2  24        2.95        0.59      3.13 o 
  -1   2  24      243.04      245.03      7.43 o 
   0   2  24       15.03       12.31      3.22 o 
   1   2  24       21.18       23.99      4.41 o 
   2   2  24       19.16       17.92      3.42 o 
   3   2  24        1.01       -2.63      4.50 o 
   4   2  24        7.88        0.12      4.16 o 
  -6   3  24      388.81      402.37     22.84 o 
  -5   3  24       83.12       79.44      6.24 o 
  -4   3  24        9.02        8.48      3.88 o 
  -3   3  24       55.92       60.47      4.48 o 
  -2   3  24      251.91      290.67     24.65 o 
  -1   3  24       35.74       36.82      4.40 o 
   0   3  24       75.15       84.09      6.86 o 
   1   3  24       92.78       90.28     11.02 o 
   2   3  24      102.25      102.14     11.05 o 
   3   3  24       12.62        8.24      3.67 o 
  -5   4  24       25.61       15.49      4.35 o 
  -4   4  24       66.60       59.81      6.92 o 
  -3   4  24        1.81        0.00      0.66 o 
  -2   4  24        0.00       -2.70      7.00 o 
  -1   4  24       27.64       21.41      7.53 o 
   0   4  24        3.73        3.56      4.83 o 
   1   4  24       41.06       41.05      4.77 o 
   2   4  24       81.99       61.73      4.91 o 
  -4   5  24        0.10        0.07      5.62 o 
  -3   5  24        5.70        4.64      8.48 o 
  -2   5  24        0.08       -1.91      7.85 o 
  -1   5  24        0.01       -6.28      8.19 o 
   0   5  24        3.65        0.51      4.69 o 
   1   5  24       16.25       10.11      6.62 o 
  -3   0  25      544.53      569.73     31.07 o 
  -1   0  25      117.44      111.26      7.20 o 
   1   0  25        9.80       10.06      4.18 o 
  -4   1  25        0.23       -2.76      3.58 o 
  -3   1  25      323.14      289.06      8.99 o 
  -2   1  25       97.28       93.79      8.13 o 
  -1   1  25      161.03      152.32     14.76 o 
   0   1  25        4.45        0.10      3.23 o 
   1   1  25       45.28       36.95      3.88 o 
   2   1  25        2.80        0.95      3.52 o 
  -4   2  25        1.77        3.43      3.55 o 
  -3   2  25       12.43       15.20      3.38 o 
  -2   2  25       24.14       27.12      8.97 o 
  -1   2  25        4.88       -0.53      3.85 o 
   0   2  25      248.75      264.10     10.21 o 
   1   2  25        0.08       -3.12      3.12 o 
  -3   3  25      133.35      137.72     11.07 o 
  -2   3  25      103.66      105.98     10.12 o 
  -1   3  25        3.89        8.48      3.51 o 
   0   3  25       16.62        5.76      5.12 o 
   1   3  25        0.01       -8.00      8.00 o 
                                                 
